# Supplementary material for: Gene-specific selective sweeps are pervasive across human gut microbiomes
Source: Nature. 2025 Dec 17;650(8102):710–7. doi: 10.1038/s41586-025-09798-y (PMC12916291; doi:10.1038/s41586-025-09798-y)
Supplement: Supplementary file 4 — Clade definitions. [file 41586_2025_9798_MOESM4_ESM.txt]

ID	clade	species	data type
700164870	1	Akkermansia_muciniphila_55290	QP
ERR912060	1	Akkermansia_muciniphila_55290	QP
mickey3-11-7-0_	1	Akkermansia_muciniphila_55290	QP
SRR413656	1	Akkermansia_muciniphila_55290	QP
700110089	1	Akkermansia_muciniphila_55290	QP
700119739	1	Alistipes_onderdonkii_55464	QP
700101840	1	Alistipes_onderdonkii_55464	QP
ERR912076	1	Alistipes_onderdonkii_55464	QP
SRR413582	1	Alistipes_putredinis_61533	QP
ERR912103	1	Alistipes_putredinis_61533	QP
700124429	1	Alistipes_putredinis_61533	QP
ERR911998	2	Alistipes_putredinis_61533	QP
700112046	4	Alistipes_putredinis_61533	QP
SRR413584	4	Alistipes_putredinis_61533	QP
700038284	4	Alistipes_putredinis_61533	QP
700116358	1	Alistipes_shahii_62199	QP
700013600	1	Alistipes_shahii_62199	QP
700095353	1	Alistipes_shahii_62199	QP
pluto3-11-7-0_	1	Alistipes_shahii_62199	QP
700112755	1	Alistipes_shahii_62199	QP
ERR912120	1	Alistipes_sp_60764	QP
ERR912079	1	Alistipes_sp_60764	QP
700108095	1	Alistipes_sp_60764	QP
700105787	1	Alistipes_sp_60764	QP
700038414	1	Bacteroidales_bacterium_58650	QP
700110419	1	Bacteroidales_bacterium_58650	QP
700116668	1	Bacteroides_caccae_53434	QP
700164050	1	Bacteroides_caccae_53434	QP
ERR912086	1	Bacteroides_caccae_53434	QP
700035373	1	Bacteroides_caccae_53434	QP
700112490	1	Bacteroides_caccae_53434	QP
700113114	1	Bacteroides_caccae_53434	QP
700108218	1	Bacteroides_caccae_53434	QP
700101243	1	Bacteroides_caccae_53434	QP
700114000	1	Bacteroides_caccae_53434	QP
ERR912195	1	Bacteroides_caccae_53434	QP
1089274-24-0-0_	1	Bacteroides_cellulosilyticus_58046	QP
700034565	1	Bacteroides_cellulosilyticus_58046	QP
700038158	1	Bacteroides_cellulosilyticus_58046	QP
700106646	1	Bacteroides_cellulosilyticus_58046	QP
700164192	1	Bacteroides_cellulosilyticus_58046	QP
700163521	1	Bacteroides_cellulosilyticus_58046	QP
mickey4-11-7-0_	1	Bacteroides_cellulosilyticus_58046	QP
ERR912117	1	Bacteroides_eggerthii_54457	QP
700013597	1	Bacteroides_eggerthii_54457	QP
ERR912057	1	Bacteroides_eggerthii_54457	QP
SRR341706	1	Bacteroides_eggerthii_54457	QP
700034622	1	Bacteroides_ovatus_58035	QP
700101534	1	Bacteroides_ovatus_58035	QP
ERR912193	1	Bacteroides_ovatus_58035	QP
700122860	1	Bacteroides_ovatus_58035	QP
700122108	1	Bacteroides_ovatus_58035	QP
700172927	1	Bacteroides_ovatus_58035	QP
700123959	1	Bacteroides_ovatus_58035	QP
700102242	1	Bacteroides_ovatus_58035	QP
700164641	1	Bacteroides_ovatus_58035	QP
ERR912155	1	Bacteroides_plebeius_61623	QP
700098932	1	Bacteroides_plebeius_61623	QP
SRR413590	1	Bacteroides_plebeius_61623	QP
SRR413651	1	Bacteroides_plebeius_61623	QP
700114911	1	Bacteroides_plebeius_61623	QP
SRR413649	1	Bacteroides_plebeius_61623	QP
ERR911985	1	Bacteroides_stercoris_56735	QP
700038956	1	Bacteroides_stercoris_56735	QP
700023066	1	Bacteroides_stercoris_56735	QP
SRR413580	1	Bacteroides_stercoris_56735	QP
1089275-24-28-0_	1	Bacteroides_stercoris_56735	QP
700032413	1	Bacteroides_stercoris_56735	QP
SRR413558	1	Bacteroides_stercoris_56735	QP
SRR413566	1	Bacteroides_stercoris_56735	QP
SRR341717	1	Bacteroides_stercoris_56735	QP
700167825	1	Bacteroides_stercoris_56735	QP
SRR341649	1	Bacteroides_stercoris_56735	QP
SRR341645	1	Bacteroides_stercoris_56735	QP
SRR341618	1	Bacteroides_stercoris_56735	QP
700108530	1	Bacteroides_thetaiotaomicron_56941	QP
700173377	1	Bacteroides_thetaiotaomicron_56941	QP
ERR912178	1	Bacteroides_thetaiotaomicron_56941	QP
700110155	1	Bacteroides_thetaiotaomicron_56941	QP
700024141	1	Bacteroides_thetaiotaomicron_56941	QP
700163238	1	Bacteroides_thetaiotaomicron_56941	QP
700098561	1	Bacteroides_thetaiotaomicron_56941	QP
ERR912015	1	Bacteroides_uniformis_57318	QP
700113762	1	Bacteroides_uniformis_57318	QP
ERR912125	1	Bacteroides_uniformis_57318	QP
700013588	1	Bacteroides_uniformis_57318	QP
ERR911956	1	Bacteroides_uniformis_57318	QP
SRR413600	1	Bacteroides_uniformis_57318	QP
ERR912188	1	Bacteroides_uniformis_57318	QP
ERR911980	1	Bacteroides_uniformis_57318	QP
ERR912016	1	Bacteroides_uniformis_57318	QP
ERR912030	1	Bacteroides_uniformis_57318	QP
700105882	1	Bacteroides_uniformis_57318	QP
700097482	1	Bacteroides_uniformis_57318	QP
700117303	1	Bacteroides_uniformis_57318	QP
700165224	1	Bacteroides_uniformis_57318	QP
700023337	1	Bacteroides_uniformis_57318	QP
ERR912122	1	Bacteroides_uniformis_57318	QP
700097973	1	Bacteroides_uniformis_57318	QP
700024866	1	Bacteroides_uniformis_57318	QP
700116028	1	Bacteroides_uniformis_57318	QP
700038167	1	Bacteroides_uniformis_57318	QP
ERR912067	1	Bacteroides_uniformis_57318	QP
ERR912042	1	Bacteroides_uniformis_57318	QP
1089275-24-0-0_	1	Bacteroides_uniformis_57318	QP
700038546	1	Bacteroides_uniformis_57318	QP
700116201	1	Bacteroides_uniformis_57318	QP
700016960	1	Bacteroides_uniformis_57318	QP
ERR912058	1	Bacteroides_uniformis_57318	QP
SRR341719	1	Bacteroides_uniformis_57318	QP
SRR413621	1	Bacteroides_uniformis_57318	QP
ERR912165	1	Bacteroides_uniformis_57318	QP
SRR413577	1	Bacteroides_uniformis_57318	QP
700095410	1	Bacteroides_uniformis_57318	QP
SRR341646	1	Bacteroides_uniformis_57318	QP
ERR912022	1	Bacteroides_uniformis_57318	QP
ERR912073	1	Bacteroides_uniformis_57318	QP
700033201	1	Bacteroides_uniformis_57318	QP
700098267	1	Bacteroides_uniformis_57318	QP
700166775	1	Bacteroides_uniformis_57318	QP
700173272	1	Bacteroides_uniformis_57318	QP
700105517	1	Bacteroides_uniformis_57318	QP
ERR912023	1	Bacteroides_uniformis_57318	QP
SRR341705	1	Bacteroides_uniformis_57318	QP
700171955	1	Bacteroides_uniformis_57318	QP
SRR413557	1	Bacteroides_uniformis_57318	QP
700163982	1	Bacteroides_uniformis_57318	QP
SRR341639	1	Bacteroides_uniformis_57318	QP
SRR341621	1	Bacteroides_uniformis_57318	QP
700098429	1	Bacteroides_uniformis_57318	QP
700098669	1	Bacteroides_vulgatus_57955	QP
700164354	1	Bacteroides_vulgatus_57955	QP
700037284	1	Bacteroides_vulgatus_57955	QP
ERR912089	1	Bacteroides_vulgatus_57955	QP
ERR912153	1	Bacteroides_vulgatus_57955	QP
700124561	1	Bacteroides_vulgatus_57955	QP
SRR341709	1	Bacteroides_vulgatus_57955	QP
700099746	1	Bacteroides_vulgatus_57955	QP
SRR413579	1	Bacteroides_vulgatus_57955	QP
700038053	1	Bacteroides_vulgatus_57955	QP
700116865	1	Bacteroides_vulgatus_57955	QP
700095717	1	Bacteroides_vulgatus_57955	QP
700037967	1	Bacteroides_vulgatus_57955	QP
700161872	1	Bacteroides_vulgatus_57955	QP
SRR413601	1	Bacteroides_vulgatus_57955	QP
700114480	1	Bacteroides_vulgatus_57955	QP
SRR341691	1	Bacteroides_vulgatus_57955	QP
SRR341716	1	Bacteroides_vulgatus_57955	QP
SRR341641	1	Bacteroides_vulgatus_57955	QP
SRR341651	1	Bacteroides_vulgatus_57955	QP
700111745	1	Bacteroides_vulgatus_57955	QP
SRR413758	1	Bacteroides_vulgatus_57955	QP
SRR413641	1	Bacteroides_vulgatus_57955	QP
700117239	1	Bacteroides_vulgatus_57955	QP
SRR341692	1	Bacteroides_vulgatus_57955	QP
700016210	1	Bacteroides_vulgatus_57955	QP
700107566	1	Bacteroides_vulgatus_57955	QP
700163868	1	Bacteroides_vulgatus_57955	QP
SRR341644	1	Bacteroides_vulgatus_57955	QP
700015113	1	Bacteroides_vulgatus_57955	QP
700164249	1	Bacteroides_vulgatus_57955	QP
SRR341713	1	Bacteroides_vulgatus_57955	QP
700105000	1	Bacteroides_vulgatus_57955	QP
SRR413664	1	Bacteroides_vulgatus_57955	QP
SRR341701	1	Bacteroides_vulgatus_57955	QP
700112376	1	Bacteroides_vulgatus_57955	QP
SRR341648	1	Bacteroides_vulgatus_57955	QP
700163811	1	Bacteroides_vulgatus_57955	QP
ERR912192	1	Bacteroides_vulgatus_57955	QP
1089274-24-7-0_	1	Bacteroides_vulgatus_57955	QP
700095831	1	Bacteroides_vulgatus_57955	QP
SRR341711	1	Bacteroides_vulgatus_57955	QP
SRR341652	1	Bacteroides_vulgatus_57955	QP
SRR341696	1	Bacteroides_vulgatus_57955	QP
ERR912027	2	Bacteroides_vulgatus_57955	QP
ERR912026	2	Bacteroides_vulgatus_57955	QP
700037008	2	Bacteroides_vulgatus_57955	QP
700038493	2	Bacteroides_vulgatus_57955	QP
700116296	2	Bacteroides_vulgatus_57955	QP
SRR413585	2	Bacteroides_vulgatus_57955	QP
700015922	2	Bacteroides_vulgatus_57955	QP
SRR341653	2	Bacteroides_vulgatus_57955	QP
700032068	2	Bacteroides_vulgatus_57955	QP
ERR912156	2	Bacteroides_vulgatus_57955	QP
SRR341714	2	Bacteroides_vulgatus_57955	QP
ERR912138	1	Bacteroides_xylanisolvens_57185	QP
700108840	1	Bacteroides_xylanisolvens_57185	QP
700117766	1	Bacteroides_xylanisolvens_57185	QP
700037090	1	Bacteroides_xylanisolvens_57185	QP
700103479	1	Bacteroides_xylanisolvens_57185	QP
700095524	1	Bacteroides_xylanisolvens_57185	QP
700024998	1	Bacteroides_xylanisolvens_57185	QP
700023188	1	Bacteroides_xylanisolvens_57185	QP
700166862	1	Bacteroides_xylanisolvens_57185	QP
700161743	1	Bacteroides_xylanisolvens_57185	QP
ERR912001	1	Bacteroides_xylanisolvens_57185	QP
SRR413618	1	Bacteroides_xylanisolvens_57185	QP
700034838	1	Bacteroides_xylanisolvens_57185	QP
SRR341638	1	Bacteroides_xylanisolvens_57185	QP
SRR341624	1	Bacteroides_xylanisolvens_57185	QP
700096700	1	Bacteroides_xylanisolvens_57185	QP
SRR341632	1	Bacteroides_xylanisolvens_57185	QP
700122042	1	Bacteroides_xylanisolvens_57185	QP
SRR341626	1	Bacteroides_xylanisolvens_57185	QP
700033363	1	Bacteroides_xylanisolvens_57185	QP
700105306	1	Bacteroides_xylanisolvens_57185	QP
ERR912082	1	Bacteroides_xylanisolvens_57185	QP
SRR413670	1	Bacteroides_xylanisolvens_57185	QP
ERR911981	1	Barnesiella_intestinihominis_62208	QP
ERR912100	1	Barnesiella_intestinihominis_62208	QP
ERR912139	1	Barnesiella_intestinihominis_62208	QP
ERR912091	1	Barnesiella_intestinihominis_62208	QP
700037405	1	Barnesiella_intestinihominis_62208	QP
ERR912021	1	Barnesiella_intestinihominis_62208	QP
ERR912005	1	Barnesiella_intestinihominis_62208	QP
ERR912190	1	Barnesiella_intestinihominis_62208	QP
700095486	1	Barnesiella_intestinihominis_62208	QP
700097688	1	Barnesiella_intestinihominis_62208	QP
700111156	1	Barnesiella_intestinihominis_62208	QP
ERR912069	1	Barnesiella_intestinihominis_62208	QP
700103558	1	Barnesiella_intestinihominis_62208	QP
ERR912194	1	Barnesiella_intestinihominis_62208	QP
700106412	1	Barnesiella_intestinihominis_62208	QP
700173320	1	Barnesiella_intestinihominis_62208	QP
700175331	1	Barnesiella_intestinihominis_62208	QP
700113810	1	Barnesiella_intestinihominis_62208	QP
700024349	1	Barnesiella_intestinihominis_62208	QP
700035533	1	Barnesiella_intestinihominis_62208	QP
ERR912118	1	Barnesiella_intestinihominis_62208	QP
700123827	1	Barnesiella_intestinihominis_62208	QP
ERR912148	1	Barnesiella_intestinihominis_62208	QP
ERR912150	1	Barnesiella_intestinihominis_62208	QP
700014486	1	Barnesiella_intestinihominis_62208	QP
700021123	1	Barnesiella_intestinihominis_62208	QP
ERR911991	1	Barnesiella_intestinihominis_62208	QP
ERR912184	1	Barnesiella_intestinihominis_62208	QP
700024789	1	Coprococcus_sp_62244	QP
ERR912007	1	Coprococcus_sp_62244	QP
ERR912141	1	Coprococcus_sp_62244	QP
ERR912189	1	Dialister_invisus_61905	QP
ERR912151	1	Dialister_invisus_61905	QP
ERR912147	1	Dialister_invisus_61905	QP
ERR912048	1	Dialister_invisus_61905	QP
ERR911972	1	Dialister_invisus_61905	QP
ERR912166	1	Dialister_invisus_61905	QP
ERR912081	1	Dialister_invisus_61905	QP
700102659	1	Dialister_invisus_61905	QP
700163030	1	Dialister_invisus_61905	QP
700164417	1	Dialister_invisus_61905	QP
700099512	1	Dialister_invisus_61905	QP
ERR912115	1	Dialister_invisus_61905	QP
ERR912029	1	Dialister_invisus_61905	QP
ERR912187	1	Eubacterium_eligens_61678	QP
ERR911963	1	Eubacterium_eligens_61678	QP
ERR912164	1	Eubacterium_eligens_61678	QP
ERR912011	1	Eubacterium_eligens_61678	QP
donald3-11-7-0_	1	Eubacterium_eligens_61678	QP
700105237	1	Eubacterium_eligens_61678	QP
700116917	1	Eubacterium_eligens_61678	QP
700117184	1	Eubacterium_eligens_61678	QP
ERR912019	1	Eubacterium_eligens_61678	QP
SRR413613	2	Eubacterium_eligens_61678	QP
SRR413559	2	Eubacterium_eligens_61678	QP
SRR413625	2	Eubacterium_eligens_61678	QP
SRR341637	2	Eubacterium_eligens_61678	QP
SRR413588	2	Eubacterium_eligens_61678	QP
SRR413624	2	Eubacterium_eligens_61678	QP
ERR912018	1	Eubacterium_rectale_56927	QP
700105685	1	Eubacterium_rectale_56927	QP
ERR911995	1	Eubacterium_rectale_56927	QP
SRR413564	1	Eubacterium_rectale_56927	QP
700165167	1	Eubacterium_rectale_56927	QP
ERR911987	1	Eubacterium_rectale_56927	QP
700099059	1	Eubacterium_rectale_56927	QP
700106876	1	Eubacterium_rectale_56927	QP
700024509	1	Eubacterium_rectale_56927	QP
700037632	1	Eubacterium_rectale_56927	QP
700163181	1	Eubacterium_rectale_56927	QP
700033797	1	Eubacterium_rectale_56927	QP
700171066	1	Eubacterium_rectale_56927	QP
ERR912000	1	Eubacterium_rectale_56927	QP
ERR912172	1	Eubacterium_rectale_56927	QP
700014954	1	Eubacterium_rectale_56927	QP
700095287	1	Eubacterium_rectale_56927	QP
ERR912014	1	Eubacterium_rectale_56927	QP
ERR912197	1	Eubacterium_rectale_56927	QP
ERR912137	1	Eubacterium_rectale_56927	QP
1089279-24-0-0_	1	Eubacterium_rectale_56927	QP
700023390	1	Eubacterium_rectale_56927	QP
ERR912133	1	Eubacterium_rectale_56927	QP
ERR912010	1	Eubacterium_rectale_56927	QP
ERR912200	1	Eubacterium_rectale_56927	QP
700037453	1	Eubacterium_rectale_56927	QP
700102905	1	Eubacterium_rectale_56927	QP
700099002	1	Eubacterium_rectale_56927	QP
700119496	1	Eubacterium_rectale_56927	QP
SRR413596	2	Eubacterium_rectale_56927	QP
SRR413616	2	Eubacterium_rectale_56927	QP
SRR341616	2	Eubacterium_rectale_56927	QP
SRR413654	2	Eubacterium_rectale_56927	QP
SRR413648	2	Eubacterium_rectale_56927	QP
ERR912146	1	Eubacterium_siraeum_57634	QP
700116505	1	Eubacterium_siraeum_57634	QP
ERR912191	1	Eubacterium_siraeum_57634	QP
SRR413614	1	Eubacterium_siraeum_57634	QP
ERR912135	1	Eubacterium_siraeum_57634	QP
1089274-24-28-0_	1	Eubacterium_siraeum_57634	QP
700109231	1	Eubacterium_siraeum_57634	QP
700165407	1	Eubacterium_siraeum_57634	QP
700175086	1	Eubacterium_siraeum_57634	QP
ERR912101	1	Eubacterium_siraeum_57634	QP
700100022	2	Eubacterium_siraeum_57634	QP
ERR912182	2	Eubacterium_siraeum_57634	QP
ERR911982	2	Eubacterium_siraeum_57634	QP
ERR912119	2	Eubacterium_siraeum_57634	QP
700021261	2	Eubacterium_siraeum_57634	QP
700114218	2	Eubacterium_siraeum_57634	QP
700173176	1	Faecalibacterium_prausnitzii_61481	QP
700161742	1	Faecalibacterium_prausnitzii_61481	QP
700164735	1	Faecalibacterium_prausnitzii_61481	QP
700165148	1	Faecalibacterium_prausnitzii_61481	QP
SRR413629	1	Faecalibacterium_prausnitzii_61481	QP
700165455	1	Faecalibacterium_prausnitzii_61481	QP
700038870	1	Faecalibacterium_prausnitzii_61481	QP
700013672	1	Faecalibacterium_prausnitzii_61481	QP
ERR912131	1	Faecalibacterium_prausnitzii_61481	QP
700173086	1	Faecalibacterium_prausnitzii_61481	QP
SRR413663	1	Faecalibacterium_prausnitzii_61481	QP
SRR413637	1	Faecalibacterium_prausnitzii_61481	QP
SRR413666	1	Faecalibacterium_prausnitzii_61481	QP
SRR413660	1	Faecalibacterium_prausnitzii_61481	QP
700165809	1	Faecalibacterium_prausnitzii_61481	QP
700117625	1	Faecalibacterium_prausnitzii_61481	QP
700038263	1	Faecalibacterium_prausnitzii_62201	QP
700171190	1	Faecalibacterium_prausnitzii_62201	QP
ERR912128	1	Faecalibacterium_prausnitzii_62201	QP
700164611	1	Faecalibacterium_prausnitzii_62201	QP
ERR912098	1	Faecalibacterium_prausnitzii_62201	QP
SRR341690	1	Faecalibacterium_prausnitzii_62201	QP
SRR413556	1	Faecalibacterium_prausnitzii_62201	QP
ERR912132	1	Faecalibacterium_prausnitzii_62201	QP
SRR413575	1	Faecalibacterium_prausnitzii_62201	QP
SRR341723	1	Faecalibacterium_prausnitzii_62201	QP
SRR341708	1	Faecalibacterium_prausnitzii_62201	QP
SRR341693	1	Faecalibacterium_prausnitzii_62201	QP
SRR341718	1	Faecalibacterium_prausnitzii_62201	QP
SRR413604	1	Faecalibacterium_prausnitzii_62201	QP
SRR413597	1	Faecalibacterium_prausnitzii_62201	QP
SRR413609	1	Faecalibacterium_prausnitzii_62201	QP
SRR413658	1	Faecalibacterium_prausnitzii_62201	QP
SRR341704	1	Faecalibacterium_prausnitzii_62201	QP
SRR341642	1	Faecalibacterium_prausnitzii_62201	QP
700116611	1	Faecalibacterium_prausnitzii_62201	QP
SRR413667	1	Faecalibacterium_prausnitzii_62201	QP
700116828	1	Faecalibacterium_prausnitzii_62201	QP
700175181	1	Faecalibacterium_prausnitzii_62201	QP
SRR413639	1	Faecalibacterium_prausnitzii_62201	QP
ERR911983	1	Faecalibacterium_prausnitzii_62201	QP
700116248	1	Faecalibacterium_prausnitzii_62201	QP
SRR341724	1	Faecalibacterium_prausnitzii_62201	QP
SRR341720	1	Faecalibacterium_prausnitzii_62201	QP
700164159	1	Lachnospiraceae_bacterium_51870	QP
700165263	1	Lachnospiraceae_bacterium_51870	QP
ERR912107	1	Lachnospiraceae_bacterium_51870	QP
ERR912066	1	Lachnospiraceae_bacterium_51870	QP
700023872	1	Lachnospiraceae_bacterium_51870	QP
SRR413623	1	Lachnospiraceae_bacterium_51870	QP
ERR912055	1	Lachnospiraceae_bacterium_51870	QP
pluto3-11-30-0_	1	Lachnospiraceae_bacterium_51870	QP
700117828	1	Lachnospiraceae_bacterium_51870	QP
700172393	1	Lachnospiraceae_bacterium_51870	QP
700023603	1	Lachnospiraceae_bacterium_51870	QP
donald4-11-30-0_	1	Lachnospiraceae_bacterium_51870	QP
ERR912045	1	Lachnospiraceae_bacterium_51870	QP
ERR912201	1	Lachnospiraceae_bacterium_51870	QP
700165530	1	Lachnospiraceae_bacterium_51870	QP
700014498	1	Lachnospiraceae_bacterium_51870	QP
700120753	1	Odoribacter_splanchnicus_62174	QP
ERR912144	1	Odoribacter_splanchnicus_62174	QP
700034166	1	Odoribacter_splanchnicus_62174	QP
700102586	1	Odoribacter_splanchnicus_62174	QP
700172726	1	Odoribacter_splanchnicus_62174	QP
700172498	1	Odoribacter_splanchnicus_62174	QP
pluto4-11-7-0_	1	Odoribacter_splanchnicus_62174	QP
700038806	1	Parabacteroides_distasonis_56985	QP
ERR912199	1	Parabacteroides_distasonis_56985	QP
700117682	1	Parabacteroides_distasonis_56985	QP
700098867	1	Parabacteroides_distasonis_56985	QP
700107398	1	Parabacteroides_distasonis_56985	QP
ERR912043	1	Parabacteroides_distasonis_56985	QP
ERR912037	1	Parabacteroides_distasonis_56985	QP
700033726	1	Parabacteroides_distasonis_56985	QP
700119562	1	Parabacteroides_distasonis_56985	QP
700037042	1	Parabacteroides_distasonis_56985	QP
700106465	1	Parabacteroides_distasonis_56985	QP
SRR2822459	1	Parabacteroides_distasonis_56985	QP
700035747	1	Parabacteroides_distasonis_56985	QP
700033153	1	Parabacteroides_distasonis_56985	QP
700172813	1	Parabacteroides_distasonis_56985	QP
ERR912085	1	Parabacteroides_distasonis_56985	QP
ERR912161	1	Parabacteroides_distasonis_56985	QP
700037357	1	Parabacteroides_distasonis_56985	QP
700037916	1	Parabacteroides_distasonis_56985	QP
700037738	1	Parabacteroides_distasonis_56985	QP
ERR912110	1	Parabacteroides_distasonis_56985	QP
ERR911962	1	Parabacteroides_distasonis_56985	QP
700024615	1	Parabacteroides_distasonis_56985	QP
700024024	1	Parabacteroides_distasonis_56985	QP
700121919	1	Parabacteroides_distasonis_56985	QP
700024449	1	Parabacteroides_distasonis_56985	QP
700023113	1	Parabacteroides_distasonis_56985	QP
700116401	1	Parabacteroides_distasonis_56985	QP
700024752	1	Parabacteroides_distasonis_56985	QP
700096047	1	Parabacteroides_distasonis_56985	QP
700096865	1	Parabacteroides_distasonis_56985	QP
700100432	1	Parabacteroides_distasonis_56985	QP
ERR912106	1	Parabacteroides_distasonis_56985	QP
700037649	1	Parabacteroides_distasonis_56985	QP
700013603	1	Parabacteroides_distasonis_56985	QP
ERR911986	1	Parabacteroides_distasonis_56985	QP
ERR912173	1	Parabacteroides_distasonis_56985	QP
ERR911965	1	Parabacteroides_distasonis_56985	QP
ERR912040	1	Parabacteroides_distasonis_56985	QP
700038386	1	Parabacteroides_distasonis_56985	QP
ERR912136	1	Parabacteroides_distasonis_56985	QP
700173546	1	Parabacteroides_distasonis_56985	QP
ERR912176	1	Parabacteroides_distasonis_56985	QP
700034794	1	Parabacteroides_distasonis_56985	QP
ERR912185	1	Parabacteroides_distasonis_56985	QP
700024930	1	Parabacteroides_distasonis_56985	QP
ERR912142	1	Parabacteroides_distasonis_56985	QP
700172132	1	Parabacteroides_distasonis_56985	QP
700016000	1	Parabacteroides_distasonis_56985	QP
SRR341640	1	Parabacteroides_distasonis_56985	QP
ERR911993	1	Parabacteroides_distasonis_56985	QP
donald4-11-7-0_	1	Parabacteroides_distasonis_56985	QP
SRR341697	1	Parabacteroides_distasonis_56985	QP
SRR413620	1	Parabacteroides_distasonis_56985	QP
700106504	1	Parabacteroides_distasonis_56985	QP
ERR911959	1	Parabacteroides_distasonis_56985	QP
SRR413578	1	Parabacteroides_distasonis_56985	QP
700109564	1	Parabacteroides_distasonis_56985	QP
SRR413608	1	Parabacteroides_distasonis_56985	QP
SRR413602	1	Parabacteroides_distasonis_56985	QP
700111505	1	Parabacteroides_distasonis_56985	QP
ERR912149	1	Parabacteroides_distasonis_56985	QP
SRR341633	1	Parabacteroides_distasonis_56985	QP
1089279-24-28-0_	1	Parabacteroides_distasonis_56985	QP
700107189	1	Parabacteroides_distasonis_56985	QP
700100227	1	Parabacteroides_distasonis_56985	QP
700166643	1	Parabacteroides_distasonis_56985	QP
700164891	1	Parabacteroides_distasonis_56985	QP
ERR912013	1	Parabacteroides_merdae_56972	QP
ERR912179	1	Parabacteroides_merdae_56972	QP
ERR911988	1	Parabacteroides_merdae_56972	QP
700106229	1	Parabacteroides_merdae_56972	QP
700034254	1	Parabacteroides_merdae_56972	QP
700024711	1	Parabacteroides_merdae_56972	QP
ERR911971	1	Parabacteroides_merdae_56972	QP
ERR912126	1	Parabacteroides_merdae_56972	QP
700103477	1	Parabacteroides_merdae_56972	QP
700024673	1	Parabacteroides_merdae_56972	QP
700113975	1	Parabacteroides_merdae_56972	QP
ERR912159	1	Parabacteroides_merdae_56972	QP
700102299	1	Parabacteroides_merdae_56972	QP
700161342	1	Parabacteroides_merdae_56972	QP
700122408	1	Parabacteroides_merdae_56972	QP
ERR912152	1	Parabacteroides_merdae_56972	QP
700111223	1	Parabacteroides_merdae_56972	QP
700032133	1	Parabacteroides_merdae_56972	QP
SRR413603	1	Parabacteroides_merdae_56972	QP
700037852	1	Parabacteroides_merdae_56972	QP
700014562	1	Parabacteroides_merdae_56972	QP
700105312	1	Parabacteroides_merdae_56972	QP
700111439	1	Parabacteroides_merdae_56972	QP
700116076	1	Parabacteroides_merdae_56972	QP
700034926	1	Parabacteroides_merdae_56972	QP
700105991	1	Parabacteroides_merdae_56972	QP
700099886	1	Parabacteroides_merdae_56972	QP
700161533	1	Parabacteroides_merdae_56972	QP
ERR912052	1	Parabacteroides_merdae_56972	QP
700033922	1	Parabacteroides_merdae_56972	QP
700014386	1	Parabacteroides_merdae_56972	QP
700106170	1	Parabacteroides_merdae_56972	QP
700016902	1	Parabacteroides_merdae_56972	QP
700035157	1	Parabacteroides_merdae_56972	QP
700037757	1	Parabacteroides_merdae_56972	QP
700163628	1	Parabacteroides_merdae_56972	QP
700117031	1	Parabacteroides_merdae_56972	QP
700038594	1	Parabacteroides_merdae_56972	QP
700097906	1	Parabacteroides_merdae_56972	QP
700095058	1	Parabacteroides_merdae_56972	QP
700032944	1	Parabacteroides_merdae_56972	QP
ERR912154	1	Parabacteroides_merdae_56972	QP
ERR912008	1	Parabacteroides_merdae_56972	QP
ERR912003	1	Parabacteroides_merdae_56972	QP
700106333	1	Parabacteroides_merdae_56972	QP
700016456	1	Parabacteroides_merdae_56972	QP
700102432	1	Parabacteroides_merdae_56972	QP
700016142	1	Parabacteroides_merdae_56972	QP
700015981	1	Parabacteroides_merdae_56972	QP
700123135	1	Parabacteroides_merdae_56972	QP
700172621	1	Parabacteroides_merdae_56972	QP
700107930	1	Parabacteroides_merdae_56972	QP
700097234	1	Parabacteroides_merdae_56972	QP
SRR413607	1	Parabacteroides_merdae_56972	QP
700033436	1	Parabacteroides_merdae_56972	QP
SRR413594	1	Parabacteroides_merdae_56972	QP
ERR912065	1	Parabacteroides_merdae_56972	QP
ERR912174	1	Parabacteroides_merdae_56972	QP
ERR912035	1	Parabacteroides_merdae_56972	QP
700116148	1	Parabacteroides_merdae_56972	QP
700171573	1	Parabacteroides_merdae_56972	QP
700172555	1	Parabacteroides_merdae_56972	QP
700119165	1	Parabacteroides_merdae_56972	QP
700114653	1	Parabacteroides_merdae_56972	QP
700113616	1	Parabacteroides_merdae_56972	QP
700015702	1	Prevotella_copri_61740	QP
ERR911975	1	Prevotella_copri_61740	QP
ERR911954	1	Prevotella_copri_61740	QP
ERR912111	1	Prevotella_copri_61740	QP
700113177	1	Prevotella_copri_61740	QP
ERR912162	1	Prevotella_copri_61740	QP
ERR912168	1	Prevotella_copri_61740	QP
700016610	1	Prevotella_copri_61740	QP
SRR413647	1	Prevotella_copri_61740	QP
SRR341721	1	Prevotella_copri_61740	QP
700117069	1	Prevotella_copri_61740	QP
ERR912059	1	Prevotella_copri_61740	QP
donald4-11-0-0_	1	Prevotella_copri_61740	QP
ERR912127	1	Prevotella_copri_61740	QP
ERR912097	1	Prevotella_copri_61740	QP
700014837	1	Prevotella_copri_61740	QP
700097631	1	Prevotella_copri_61740	QP
700100600	1	Prevotella_copri_61740	QP
700016542	1	Prevotella_copri_61740	QP
SRR413593	1	Prevotella_copri_61740	QP
SRR413576	1	Prevotella_copri_61740	QP
SRR413662	1	Prevotella_copri_61740	QP
SRR341715	1	Prevotella_copri_61740	QP
SRR413581	1	Prevotella_copri_61740	QP
SRR341710	1	Prevotella_copri_61740	QP
SRR413650	1	Prevotella_copri_61740	QP
SRR413688	1	Prevotella_copri_61740	QP
700033989	1	Prevotella_copri_61740	QP
SRR341628	1	Prevotella_copri_61740	QP
ERR912102	1	Prevotella_copri_61740	QP
ERR911973	1	Prevotella_copri_61740	QP
SRR413644	1	Prevotella_copri_61740	QP
SRR413640	1	Prevotella_copri_61740	QP
SRR341712	1	Prevotella_copri_61740	QP
SRR341630	1	Prevotella_copri_61740	QP
SRR413638	1	Prevotella_copri_61740	QP
SRR413561	1	Prevotella_copri_61740	QP
mickey3-11-0-0_	1	Prevotella_copri_61740	QP
SRR341722	1	Prevotella_copri_61740	QP
700034081	1	Prevotella_copri_61740	QP
SRR341647	1	Prevotella_copri_61740	QP
SRR413631	1	Prevotella_copri_61740	QP
SRR413563	1	Prevotella_copri_61740	QP
SRR413612	1	Prevotella_copri_61740	QP
SRR413611	1	Prevotella_copri_61740	QP
ERR912068	1	Roseburia_intestinalis_56239	QP
pluto3-11-0-0_	1	Roseburia_intestinalis_56239	QP
ERR912064	1	Roseburia_intestinalis_56239	QP
700111296	1	Roseburia_intestinalis_56239	QP
ERR912143	1	Roseburia_intestinalis_56239	QP
700116730	1	Roseburia_intestinalis_56239	QP
700023267	1	Roseburia_intestinalis_56239	QP
700024545	1	Roseburia_intestinalis_56239	QP
700117938	1	Roseburia_intestinalis_56239	QP
700163772	1	Roseburia_intestinalis_56239	QP
700023919	1	Roseburia_intestinalis_56239	QP
SRR413653	1	Roseburia_intestinalis_56239	QP
ERR911968	1	Roseburia_intestinalis_56239	QP
700024234	1	Roseburia_intestinalis_56239	QP
700172461	1	Roseburia_intestinalis_56239	QP
ERR912112	1	Roseburia_intestinalis_56239	QP
700106325	1	Roseburia_intestinalis_56239	QP
700037868	1	Roseburia_intestinalis_56239	QP
700021876	1	Roseburia_intestinalis_56239	QP
SRR413622	1	Roseburia_intestinalis_56239	QP
SRR413562	1	Roseburia_intestinalis_56239	QP
ERR912163	1	Roseburia_intestinalis_56239	QP
ERR912038	1	Roseburia_intestinalis_56239	QP
SRR413661	1	Roseburia_intestinalis_56239	QP
SRR413643	1	Roseburia_intestinalis_56239	QP
ERR912198	1	Roseburia_intestinalis_56239	QP
SRR413627	1	Roseburia_intestinalis_56239	QP
SRR341650	1	Roseburia_intestinalis_56239	QP
700015857	1	Roseburia_intestinalis_56239	QP
SRR413633	1	Roseburia_intestinalis_56239	QP
SRR413605	1	Roseburia_intestinalis_56239	QP
700023720	1	Roseburia_intestinalis_56239	QP
700021306	1	Roseburia_intestinalis_56239	QP
700101581	1	Roseburia_intestinalis_56239	QP
SRR341700	1	Roseburia_intestinalis_56239	QP
SRR413768	1	Roseburia_intestinalis_56239	QP
700107059	1	Roseburia_intestinalis_56239	QP
700102356	1	Roseburia_intestinalis_56239	QP
donald3-11-30-0_	1	Roseburia_intestinalis_56239	QP
700103652	1	Roseburia_intestinalis_56239	QP
SRR413655	1	Roseburia_intestinalis_56239	QP
700165052	1	Roseburia_intestinalis_56239	QP
ERR912121	1	Ruminococcus_bicirculans_59300	QP
700116568	1	Ruminococcus_bicirculans_59300	QP
700023634	1	Ruminococcus_bicirculans_59300	QP
700033665	1	Ruminococcus_bicirculans_59300	QP
700106754	1	Ruminococcus_bicirculans_59300	QP
ERR912171	1	Ruminococcus_bicirculans_59300	QP
ERR912092	1	Ruminococcus_bicirculans_59300	QP
ERR912041	1	Ruminococcus_bicirculans_59300	QP
ERR912160	1	Ruminococcus_bicirculans_59300	QP
700117172	1	Ruminococcus_bicirculans_59300	QP
ERR912096	1	Ruminococcus_bicirculans_59300	QP
ERR912054	1	Ruminococcus_bicirculans_59300	QP
700021902	1	Ruminococcus_bicirculans_59300	QP
700037501	1	Ruminococcus_bicirculans_59300	QP
ERR912078	1	Ruminococcus_bicirculans_59300	QP
700172221	1	Ruminococcus_bicirculans_59300	QP
700105613	1	Ruminococcus_bicirculans_59300	QP
ERR912180	1	Ruminococcus_bicirculans_59300	QP
700106056	1	Ruminococcus_bicirculans_59300	QP
mickey4-11-0-0_	1	Ruminococcus_bicirculans_59300	QP
ERR911960	1	Ruminococcus_bicirculans_59300	QP
SRR413626	1	Ruminococcus_bicirculans_59300	QP
ERR912062	1	Ruminococcus_bicirculans_59300	QP
700110812	1	Ruminococcus_bicirculans_59300	QP
700015415	1	Ruminococcus_bicirculans_59300	QP
700021295	1	Ruminococcus_bicirculans_59300	QP
700109449	1	Ruminococcus_bicirculans_59300	QP
ERR912090	1	Ruminococcus_bicirculans_59300	QP
700021361	1	Ruminococcus_bicirculans_59300	QP
ERR911977	1	Ruminococcus_bicirculans_59300	QP
700014724	1	Ruminococcus_bicirculans_59300	QP
700024437	1	Ruminococcus_bicirculans_59300	QP
ERR912093	1	Ruminococcus_bicirculans_59300	QP
700122765	1	Ruminococcus_bicirculans_59300	QP
ERR912046	1	Ruminococcus_bicirculans_59300	QP
700105940	1	Ruminococcus_bicirculans_59300	QP
700016716	1	Ruminococcus_bicirculans_59300	QP
ERR912053	1	Ruminococcus_bicirculans_59300	QP
700167759	1	Ruminococcus_bicirculans_59300	QP
700100471	1	Ruminococcus_bicirculans_59300	QP
700097837	1	Ruminococcus_bicirculans_59300	QP
ERR912134	1	Ruminococcus_bicirculans_59300	QP
700013693	1	Ruminococcus_bicirculans_59300	QP
700173483	1	Ruminococcus_bicirculans_59300	QP
ERR912099	1	Ruminococcus_bicirculans_59300	QP
700038702	1	Ruminococcus_bicirculans_59300	QP
ERR912032	1	Ruminococcus_bicirculans_59300	QP
ERR912006	1	Ruminococcus_bicirculans_59300	QP
700108161	1	Ruminococcus_bicirculans_59300	QP
700116468	1	Ruminococcus_bicirculans_59300	QP
700097291	1	Ruminococcus_bicirculans_59300	QP
700161429	1	Ruminococcus_bicirculans_59300	QP
ERR912084	1	Ruminococcus_bicirculans_59300	QP
700105049	1	Ruminococcus_bicirculans_59300	QP
ERR912025	1	Ruminococcus_bicirculans_59300	QP
700101638	1	Ruminococcus_bicirculans_59300	QP
700163419	1	Ruminococcus_bicirculans_59300	QP
700033502	1	Ruminococcus_bicirculans_59300	QP
700100540	1	Ruminococcus_bicirculans_59300	QP
700105153	1	Ruminococcus_bicirculans_59300	QP
ERR912169	1	Ruminococcus_bicirculans_59300	QP
700096380	1	Ruminococcus_bicirculans_59300	QP
SRR413659	1	Ruminococcus_bicirculans_59300	QP
700171441	1	Ruminococcus_bicirculans_59300	QP
700102043	1	Ruminococcus_bicirculans_59300	QP
700161856	1	Ruminococcus_bicirculans_59300	QP
700024233	1	Ruminococcus_bicirculans_59300	QP
700106198	1	Ruminococcus_bicirculans_59300	QP
700117537	1	Ruminococcus_bicirculans_59300	QP
700172346	1	Ruminococcus_bicirculans_59300	QP
700171679	1	Ruminococcus_bicirculans_59300	QP
700117755	1	Ruminococcus_bicirculans_59300	QP
SRR341699	1	Ruminococcus_bicirculans_59300	QP
700113705	1	Ruminococcus_bicirculans_59300	QP
700105372	1	Ruminococcus_bicirculans_59300	QP
700161629	1	Ruminococcus_bicirculans_59300	QP
700117395	1	Ruminococcus_bicirculans_59300	QP
SRR341698	1	Ruminococcus_bicirculans_59300	QP
ERR912105	1	Ruminococcus_bicirculans_59300	QP
700105580	1	Ruminococcus_bicirculans_59300	QP
ERR912158	1	Ruminococcus_bicirculans_59300	QP
700117000	1	Ruminococcus_bicirculans_59300	QP
700171916	1	Ruminococcus_bicirculans_59300	QP
700105771	1	Ruminococcus_bicirculans_59300	QP
700171727	1	Ruminococcus_bicirculans_59300	QP
700122165	1	Ruminococcus_bicirculans_59300	QP
700167107	1	Ruminococcus_bicirculans_59300	QP
SRR413599	1	Ruminococcus_bicirculans_59300	QP
700165634	1	Ruminococcus_bicirculans_59300	QP
700100312	1	Ruminococcus_bicirculans_59300	QP
ERR912050	1	Ruminococcus_bromii_62047	QP
ERR912033	1	Ruminococcus_bromii_62047	QP
ERR912034	1	Ruminococcus_bromii_62047	QP
ERR912116	1	Ruminococcus_bromii_62047	QP
ERR912129	1	Ruminococcus_bromii_62047	QP
ERR912145	1	Ruminococcus_bromii_62047	QP
700095647	1	Ruminococcus_bromii_62047	QP
ERR912070	1	Ruminococcus_bromii_62047	QP
ERR912012	1	Ruminococcus_bromii_62047	QP
ERR911957	1	Ruminococcus_bromii_62047	QP
700038072	1	Ruminococcus_bromii_62047	QP
ERR911992	1	Ruminococcus_bromii_62047	QP
700023788	1	Ruminococcus_bromii_62047	QP
700171115	1	Ruminococcus_bromii_62047	QP
ERR912157	1	Ruminococcus_bromii_62047	QP
700024318	1	Ruminococcus_bromii_62047	QP
ERR912028	1	Ruminococcus_bromii_62047	QP
ERR911976	1	Ruminococcus_bromii_62047	QP
ERR912056	1	Ruminococcus_bromii_62047	QP
ERR912087	1	Ruminococcus_bromii_62047	QP
ERR912047	1	Ruminococcus_bromii_62047	QP
700112433	1	Ruminococcus_bromii_62047	QP
ERR912039	1	Ruminococcus_bromii_62047	QP
ERR912036	1	Ruminococcus_bromii_62047	QP
ERR912175	1	Ruminococcus_bromii_62047	QP
ERR912075	1	Ruminococcus_bromii_62047	QP
700016765	1	Ruminococcus_bromii_62047	QP
ERR911967	1	Ruminococcus_bromii_62047	QP
ERR912083	1	Ruminococcus_bromii_62047	QP
ERR912044	1	Ruminococcus_bromii_62047	QP
700161945	1	Ruminococcus_bromii_62047	QP
700095213	1	Ruminococcus_bromii_62047	QP
SRR413610	1	Ruminococcus_bromii_62047	QP
ERR912183	1	Ruminococcus_bromii_62047	QP
700035861	1	Ruminococcus_bromii_62047	QP
ERR912024	1	Ruminococcus_bromii_62047	QP
700165778	1	Ruminococcus_bromii_62047	QP
700037123	1	Ruminococcus_bromii_62047	QP
700024086	1	Ruminococcus_bromii_62047	QP
ERR912181	1	Ruminococcus_bromii_62047	QP
700023845	1	Ruminococcus_bromii_62047	QP
ERR912061	1	Ruminococcus_bromii_62047	QP
700013715	1	Ruminococcus_bromii_62047	QP
ERR912009	1	Ruminococcus_bromii_62047	QP
ERR912140	1	Ruminococcus_bromii_62047	QP
ERR912109	1	Ruminococcus_bromii_62047	QP
ERR912072	1	Ruminococcus_bromii_62047	QP
ERR911996	1	Ruminococcus_bromii_62047	QP
ERR912124	1	Ruminococcus_bromii_62047	QP
700015250	1	Ruminococcus_bromii_62047	QP
ERR911966	1	Ruminococcus_bromii_62047	QP
ERR912063	1	Ruminococcus_bromii_62047	QP
700113867	1	Ruminococcus_bromii_62047	QP
ERR912071	1	Ruminococcus_bromii_62047	QP
ERR911970	1	Ruminococcus_bromii_62047	QP
ERR911999	1	Ruminococcus_bromii_62047	QP
mickey3-11-30-0_	1	Ruminococcus_bromii_62047	QP
ERR912114	1	Ruminococcus_bromii_62047	QP
ERR911969	1	Ruminococcus_bromii_62047	QP
ERR912080	1	Ruminococcus_bromii_62047	QP
700023578	1	Ruminococcus_bromii_62047	QP
700106836	1	Ruminococcus_bromii_62047	QP
700161219	1	Ruminococcus_bromii_62047	QP
ERR911990	1	Ruminococcus_bromii_62047	QP
ERR912004	1	Ruminococcus_bromii_62047	QP
700038761	1	Ruminococcus_bromii_62047	QP
ERR912170	1	Ruminococcus_bromii_62047	QP
700015181	1	Ruminococcus_bromii_62047	QP
700161967	1	Ruminococcus_bromii_62047	QP
ERR911953	1	Ruminococcus_bromii_62047	QP
ERR912002	1	Ruminococcus_bromii_62047	QP
ERR912031	1	Ruminococcus_bromii_62047	QP
700163699	1	Ruminococcus_bromii_62047	QP
700035785	1	Ruminococcus_bromii_62047	QP
ERR911997	1	Ruminococcus_bromii_62047	QP
700171114	1	Ruminococcus_bromii_62047	QP
ERR911979	1	Ruminococcus_bromii_62047	QP
ERR912113	1	Ruminococcus_bromii_62047	QP
ERR912051	1	Ruminococcus_bromii_62047	QP
ERR912088	1	Ruminococcus_bromii_62047	QP
700117992	1	Ruminococcus_bromii_62047	QP
700123562	1	Ruminococcus_bromii_62047	QP
700171648	1	Ruminococcus_bromii_62047	QP
700173023	1	Ruminococcus_bromii_62047	QP
700035237	1	Ruminococcus_bromii_62047	QP
700171859	1	Ruminococcus_bromii_62047	QP
700038472	1	Ruminococcus_bromii_62047	QP
SRR413615	1	Ruminococcus_bromii_62047	QP
700114082	1	Ruminococcus_bromii_62047	QP
700172279	1	Ruminococcus_bromii_62047	QP
ERR912074	1	Ruminococcus_bromii_62047	QP
ERR912077	1	Ruminococcus_bromii_62047	QP
ERR912104	1	Ruminococcus_bromii_62047	QP
700101366	1	Ruminococcus_bromii_62047	QP
SRR413587	1	Ruminococcus_bromii_62047	QP
ERR911955	1	Ruminococcus_bromii_62047	QP
700032222	1	Ruminococcus_bromii_62047	QP
ERR912020	1	Ruminococcus_bromii_62047	QP
700164792	1	Ruminococcus_bromii_62047	QP
700106065	1	Ruminococcus_bromii_62047	QP
SRR413617	1	Ruminococcus_bromii_62047	QP
SRR413619	1	Ruminococcus_bromii_62047	QP
ERR911974	1	Ruminococcus_bromii_62047	QP
700023509	1	Ruminococcus_bromii_62047	QP
SRR413589	1	Ruminococcus_bromii_62047	QP
SRR413665	1	Ruminococcus_bromii_62047	QP
ERR912095	1	Ruminococcus_bromii_62047	QP
700033435	1	Ruminococcus_bromii_62047	QP
SRR341636	1	Ruminococcus_bromii_62047	QP
SRR413592	1	Ruminococcus_bromii_62047	QP
ERR911984	1	Ruminococcus_bromii_62047	QP
700021824	1	Ruminococcus_bromii_62047	QP
donald3-11-0-0_	1	Ruminococcus_bromii_62047	QP
ERR911994	1	Ruminococcus_bromii_62047	QP
700037303	1	Ruminococcus_bromii_62047	QP
ERR911961	1	Ruminococcus_bromii_62047	QP
SRR341707	1	Ruminococcus_bromii_62047	QP
SRR413560	1	Ruminococcus_bromii_62047	QP
SRR413628	1	Ruminococcus_bromii_62047	QP
SRR413606	1	Ruminococcus_bromii_62047	QP
ERR912049	1	Ruminococcus_bromii_62047	QP
ERR912167	1	Ruminococcus_bromii_62047	QP
ERR911964	1	Ruminococcus_bromii_62047	QP
ERR912186	1	Ruminococcus_bromii_62047	QP
pluto4-11-30-0_	1	Ruminococcus_bromii_62047	QP
SRR413630	1	Ruminococcus_bromii_62047	QP
SRR341629	1	Ruminococcus_bromii_62047	QP
700163458	1	Ruminococcus_bromii_62047	QP
SRS475613_19	1	Acetatifactor_sp900066365	UHGG
ERR589511_bin.7	1	Acetatifactor_sp900066365	UHGG
SchirmerM_2016__G88798__bin.40	1	Acetatifactor_sp900066365	UHGG
ERR011332_bin.7	1	Acetatifactor_sp900066365	UHGG
YuJ_2015__SZAXPI003417-4__bin.27	1	Acetatifactor_sp900066365	UHGG
LiJ_2017__H2M513938__bin.72	1	Acetatifactor_sp900066365	UHGG
SRR3582169_bin.20	1	Acetatifactor_sp900066365	UHGG
ZeeviD_2015__PNP_Validation_35__bin.23	1	Acetatifactor_sp900066365	UHGG
CosteaPI_2017__SID713A010-11-90-0__bin.36	1	Acetatifactor_sp900066365	UHGG
SRS476189_50	1	Acetatifactor_sp900066365	UHGG
SRS476188_71	1	Acetatifactor_sp900066365	UHGG
ERS396527_69	1	Acetatifactor_sp900066365	UHGG
XieH_2016__YSZC12003_36019__bin.20	1	Acetatifactor_sp900066365	UHGG
ZeeviD_2015__PNP_Main_526__bin.14	1	Acetatifactor_sp900066365	UHGG
ERR011159_bin.1	1	Acetatifactor_sp900066365	UHGG
ERR011273_bin.5	1	Acetatifactor_sp900066365	UHGG
SRR5580065_bin.6	1	Acetatifactor_sp900066365	UHGG
ERR1297790_bin.1	1	Acetatifactor_sp900066365	UHGG
CosteaPI_2017__SID713B044-11-0-0__bin.13	1	Acetatifactor_sp900066365	UHGG
LoombaR_2017__SID1030_bad__bin.6	1	Acetatifactor_sp900066365	UHGG
SRR5558083_bin.10	1	Acetatifactor_sp900066365	UHGG
XieH_2016__YSZC12003_36698__bin.9	1	Acetatifactor_sp900066365	UHGG
BritoIL_2016__W3.17.ST__bin.5	1	Acetatifactor_sp900066365	UHGG
SRS295000_38	1	Acetatifactor_sp900066365	UHGG
ERR1293725_bin.1	1	Acetatifactor_sp900066365	UHGG
Obregon-TitoAJ_2015__SM41__bin.36	1	Acetatifactor_sp900066365	UHGG
LeChatelierE_2013__MH0014__bin.15	1	Acetatifactor_sp900066365	UHGG
QinJ_2012__T2D-041__bin.33	1	Acetatifactor_sp900066365	UHGG
ZeeviD_2015__PNP_Main_714__bin.2	1	Acetatifactor_sp900066365	UHGG
ZeeviD_2015__PNP_Main_216__bin.31	1	Acetatifactor_sp900066365	UHGG
NielsenHB_2014__O2_UC13_2__bin.13	1	Acetatifactor_sp900066365	UHGG
NielsenHB_2014__MH0081__bin.21	1	Acetatifactor_sp900066365	UHGG
WenC_2017__RA016__bin.9	1	Acetatifactor_sp900066365	UHGG
QinN_2014__HD-36__bin.25	1	Acetatifactor_sp900066365	UHGG
WenC_2017__RA030__bin.68	1	Acetatifactor_sp900066365	UHGG
LiJ_2014__O2.UC27-1__bin.24	1	Acetatifactor_sp900066365	UHGG
SRR5127810_bin.2	1	Acetatifactor_sp900066365	UHGG
QinN_2014__HD-46__bin.11	1	Acetatifactor_sp900066365	UHGG
ERR011328_bin.15	1	Acetatifactor_sp900066365	UHGG
LiJ_2014__V1.CD37-4__bin.5	1	Acetatifactor_sp900066365	UHGG
CM_madagascar__A28_02_1FE__bin.51	1	Acetatifactor_sp900066365	UHGG
ERR1018303_bin.25	1	Acetatifactor_sp900066365	UHGG
ERR1190889_bin.32	1	Acetatifactor_sp900066365	UHGG
SRR5558037_bin.113	1	Acetatifactor_sp900066365	UHGG
SRS294852_28	1	Acetatifactor_sp900066365	UHGG
BackhedF_2015__SID39_M__bin.8	1	Acetatifactor_sp900066365	UHGG
BritoIL_2016__W2.65.ST__bin.31	1	Acetatifactor_sp900066365	UHGG
QinN_2014__LV-11__bin.17	1	Acetatifactor_sp900066365	UHGG
BritoIL_2016__WL.26.ST__bin.52	1	Acetatifactor_sp900066365	UHGG
HeQ_2017__SZAXPI029587-106__bin.11	1	Acetatifactor_sp900066365	UHGG
SRR5558215_bin.16	1	Acetatifactor_sp900066365	UHGG
VogtmannE_2016__MMRS71238091ST-27-0-0__bin.38	1	Acetatifactor_sp900066365	UHGG
QinJ_2012__T2D-043__bin.76	1	Acetatifactor_sp900066365	UHGG
ERR1190653_bin.38	1	Acetatifactor_sp900066365	UHGG
ERR1297794_bin.19	1	Acetatifactor_sp900066365	UHGG
KarlssonFH_2013__S439__bin.28	1	Acetatifactor_sp900066365	UHGG
SRR341620_bin.37	1	Acetatifactor_sp900066365	UHGG
WenC_2017__N244__bin.60	1	Acetatifactor_sp900066365	UHGG
FengQ_2015__SID530295__bin.69	1	Acetatifactor_sp900066365	UHGG
ZeeviD_2015__PNP_Validation_49__bin.72	1	Acetatifactor_sp900066365	UHGG
ERS473398_30	1	Acetatifactor_sp900066365	UHGG
ChengpingW_2017__AS24raw__bin.43	1	Acetatifactor_sp900066365	UHGG
CosteaPI_2017__SID713A081-11-0-0__bin.71	1	Acetatifactor_sp900066365	UHGG
NielsenHB_2014__V1_UC10_0__bin.16	1	Acetatifactor_sp900066365	UHGG
ERR1620357_bin.52	1	Acetatifactor_sp900066365	UHGG
LeChatelierE_2013__MH0126__bin.5	1	Acetatifactor_sp900066365	UHGG
ERR321103_bin.13	1	Acetatifactor_sp900066365	UHGG
ERS537352_11	1	Acetatifactor_sp900066365	UHGG
SRR3108049_bin.24	1	Acetatifactor_sp900066365	UHGG
SRS1596857_169	1	Acetatifactor_sp900066365	UHGG
QinJ_2012__NOM016__bin.4	1	Acetatifactor_sp900066365	UHGG
SRR5579984_bin.26	1	Acetatifactor_sp900066365	UHGG
QinN_2014__HD-1__bin.28	1	Acetatifactor_sp900066365	UHGG
ERR526063_bin.45	1	Acetatifactor_sp900066365	UHGG
QinJ_2012__DLF010__bin.20	1	Acetatifactor_sp900066365	UHGG
LiuW_2016__SRR3993019__bin.27	1	Acetatifactor_sp900066365	UHGG
SRR5127687_bin.7	1	Acetatifactor_sp900066365	UHGG
ZellerG_2014__CCMD82866709ST-21-0__bin.23	1	Acetatifactor_sp900066365	UHGG
CosteaPI_2017__SID713A013-11-90-0__bin.22	1	Acetatifactor_sp900066365	UHGG
LiJ_2014__MH0335__bin.25	1	Acetatifactor_sp900066365	UHGG
SRR341647_bin.2	1	Acetatifactor_sp900066365	UHGG
SRR5558080_bin.4	1	Acetatifactor_sp900066365	UHGG
SRR5056969_bin.51	1	Acetatifactor_sp900066365	UHGG
SRR5279270_bin.28	1	Acetatifactor_sp900066365	UHGG
LiJ_2014__DOM017-IE__bin.10	1	Acetatifactor_sp900066365	UHGG
ERR321134_bin.6	1	Acetatifactor_sp900066365	UHGG
ERS537349_115	1	Acetatifactor_sp900066365	UHGG
CosteaPI_2017__SID713A028-11-0-0__bin.64	1	Acetatifactor_sp900066365	UHGG
XieH_2016__YSZC12003_37332__bin.52	1	Acetatifactor_sp900066365	UHGG
BritoIL_2016__M2.40.ST__bin.33	1	Acetatifactor_sp900066365	UHGG
ERR1912987_bin.30	1	Acetatifactor_sp900066365	UHGG
HMP_2012__SRS011239__bin.24	1	Acetatifactor_sp900066365	UHGG
BritoIL_2016__M1.5.ST__bin.61	1	Acetatifactor_sp900066365	UHGG
ERR321146_bin.2	1	Acetatifactor_sp900066365	UHGG
QinJ_2012__T2D-070__bin.4	1	Acetatifactor_sp900066365	UHGG
FerrettiP_2018__CA_C10055MS2958FE_t0M16__bin.42	1	Acetatifactor_sp900066365	UHGG
QinJ_2012__T2D-025__bin.9	1	Acetatifactor_sp900066365	UHGG
SRR2155394_bin.24	1	Acetatifactor_sp900066365	UHGG
SRS476183_36	1	Acetatifactor_sp900066365	UHGG
XieH_2016__YSZC12003_37202R1__bin.25	1	Acetatifactor_sp900066365	UHGG
ERR321152_bin.6	1	Acetatifactor_sp900066365	UHGG
VogtmannE_2016__MMRS79893829ST-27-0-0__bin.22	1	Acetatifactor_sp900066365	UHGG
LiJ_2017__nHM510831__bin.23	1	Acetatifactor_sp900066365	UHGG
SRR5579982_bin.15	1	Acetatifactor_sp900066365	UHGG
ERR414340_bin.29	1	Acetatifactor_sp900066365	UHGG
ERR414439_bin.21	1	Acetatifactor_sp900066365	UHGG
SRR5558297_bin.82	1	Acetatifactor_sp900066365	UHGG
ZeeviD_2015__PNP_Main_137__bin.11	1	Acetatifactor_sp900066365	UHGG
ZeeviD_2015__PNP_Main_323__bin.33	1	Acetatifactor_sp900066365	UHGG
QinN_2014__LD-75__bin.15	1	Acetatifactor_sp900066365	UHGG
LeChatelierE_2013__MH0097__bin.22	1	Acetatifactor_sp900066365	UHGG
BritoIL_2016__M1.25.ST__bin.90	1	Acetatifactor_sp900066365	UHGG
ERR414283_bin.27	1	Acetatifactor_sp900066365	UHGG
QinJ_2012__NLF013__bin.14	1	Acetatifactor_sp900066365	UHGG
SRS476141_64	1	Acetatifactor_sp900066365	UHGG
BackhedF_2015__SID272_M__bin.47	1	Acetatifactor_sp900066365	UHGG
SRR3992981_bin.61	1	Acetatifactor_sp900066365	UHGG
QinJ_2012__NLF005__bin.30	1	Acetatifactor_sp900066365	UHGG
SRS476163_7	1	Acetatifactor_sp900066365	UHGG
CosteaPI_2017__SID713B055-11-0-0__bin.21	1	Acetatifactor_sp900066365	UHGG
HeQ_2017__SZAXPI029568-81__bin.25	1	Acetatifactor_sp900066365	UHGG
QinN_2014__HD-8__bin.69	1	Acetatifactor_sp900066365	UHGG
ZeeviD_2015__PNP_Main_644__bin.10	1	Acetatifactor_sp900066365	UHGG
ERR2013570_bin.13	1	Acetatifactor_sp900066365	UHGG
SRS476114_43	1	Acetatifactor_sp900066365	UHGG
ERS396479_4	1	Acetatifactor_sp900066365	UHGG
SRS295027_32	1	Acetatifactor_sp900066365	UHGG
HMP_2012__SRS014459__bin.27	1	Acetatifactor_sp900066365	UHGG
SchirmerM_2016__G88884__bin.15	1	Acetatifactor_sp900066365	UHGG
VatanenT_2016__G80410__bin.12	1	Acetatifactor_sp900066365	UHGG
HeQ_2017__RSZAXPI003077-109__bin.52	1	Acetatifactor_sp900066365	UHGG
YuJ_2015__SZAXPI015244-32__bin.6	1	Acetatifactor_sp900066365	UHGG
ERR209480_bin.37	1	Acetatifactor_sp900066365	UHGG
LiJ_2014__O2.UC48-1__bin.60	1	Acetatifactor_sp900066365	UHGG
BritoIL_2016__W1.39.ST__bin.23	1	Acetatifactor_sp900066365	UHGG
SRS475695_11	1	Acetatifactor_sp900066365	UHGG
BritoIL_2016__W3.20.ST__bin.37	1	Acetatifactor_sp900066365	UHGG
HMP_2012__SRS042628__bin.25	1	Acetatifactor_sp900066365	UHGG
QinN_2014__LV-4__bin.8	1	Acetatifactor_sp900066365	UHGG
SRS024492_9	1	Acetatifactor_sp900066365	UHGG
ERR1293577_bin.1	1	Acetatifactor_sp900066365	UHGG
LiJ_2014__MH0348__bin.37	1	Acetatifactor_sp900066365	UHGG
SRR5579985_bin.19	1	Acetatifactor_sp900066365	UHGG
SchirmerM_2016__G89116__bin.8	1	Acetatifactor_sp900066365	UHGG
LiJ_2014__MH0319__bin.63	1	Acetatifactor_sp900066365	UHGG
Obregon-TitoAJ_2015__SM18__bin.3	1	Acetatifactor_sp900066365	UHGG
WenC_2017__N014__bin.36	1	Acetatifactor_sp900066365	UHGG
ERR1293754_bin.12	1	Acetatifactor_sp900066365	UHGG
QinJ_2012__NLF007__bin.36	1	Acetatifactor_sp900066365	UHGG
SRS475920_82	1	Acetatifactor_sp900066365	UHGG
LoombaR_2017__SID0008_kcu__bin.11	1	Acetatifactor_sp900066365	UHGG
SRR5558085_bin.5	1	Acetatifactor_sp900066365	UHGG
ERR1912988_bin.3	1	Acetatifactor_sp900066365	UHGG
ERR1293579_bin.8	1	Acetatifactor_sp900066365	UHGG
VogtmannE_2016__MMRS68630931ST-27-0-0__bin.20	1	Acetatifactor_sp900066365	UHGG
ERS537196_82	1	Acetatifactor_sp900066365	UHGG
SchirmerM_2016__G89274__bin.16	1	Acetatifactor_sp900066365	UHGG
HeQ_2017__SZAXPI029566-78__bin.38	1	Acetatifactor_sp900066365	UHGG
ZeeviD_2015__PNP_Validation_43__bin.10	1	Acetatifactor_sp900066365	UHGG
LeChatelierE_2013__MH0217__bin.49	1	Acetatifactor_sp900066365	UHGG
VatanenT_2016__G80439__bin.3	1	Acetatifactor_sp900066365	UHGG
SRR2992961_bin.7	1	Acetatifactor_sp900066365	UHGG
SRR6028488_bin.2	1	Acetatifactor_sp900066365	UHGG
SRS295025_15	1	Acetatifactor_sp900066365	UHGG
ZeeviD_2015__PNP_Main_166__bin.57	1	Acetatifactor_sp900066365	UHGG
SchirmerM_2016__G88944__bin.9	1	Acetatifactor_sp900066365	UHGG
XieH_2016__YSZC12003_37349__bin.20	1	Acetatifactor_sp900066365	UHGG
LiJ_2017__H3M415131__bin.34	1	Acetatifactor_sp900066365	UHGG
VogtmannE_2016__MMRS54316675ST-27-0-0__bin.51	1	Acetatifactor_sp900066365	UHGG
HMP_2012__SRS019582__bin.19	1	Acetatifactor_sp900066365	UHGG
SRR3110873_bin.7	1	Acetatifactor_sp900066365	UHGG
SRS476092_26	1	Acetatifactor_sp900066365	UHGG
SRS820626_19	1	Acetatifactor_sp900066365	UHGG
ERR011171_bin.9	1	Acetatifactor_sp900066365	UHGG
ERR1293568_bin.5	1	Acetatifactor_sp900066365	UHGG
SRS259500_8	1	Acetatifactor_sp900066365	UHGG
LeChatelierE_2013__MH0058__bin.1	1	Acetatifactor_sp900066365	UHGG
LiJ_2017__H3M615846__bin.32	1	Acetatifactor_sp900066365	UHGG
ERR589579_bin.57	1	Acetatifactor_sp900066365	UHGG
QinJ_2012__T2D-024__bin.9	1	Acetatifactor_sp900066365	UHGG
LeChatelierE_2013__MH0274__bin.16	1	Acetatifactor_sp900066365	UHGG
SRS475692_31	1	Acetatifactor_sp900066365	UHGG
ERR1018193_bin.1	1	Acetatifactor_sp900066365	UHGG
LiJ_2017__H1M413827__bin.3	1	Acetatifactor_sp900066365	UHGG
YuJ_2015__SZAXPI015267-102__bin.8	1	Acetatifactor_sp900066365	UHGG
ERR011215_bin.1	1	Acetatifactor_sp900066365	UHGG
SRS259490_4	1	Acetatifactor_sp900066365	UHGG
ERR526027_bin.9	1	Acetatifactor_sp900066365	UHGG
ERR589503_bin.8	1	Acetatifactor_sp900066365	UHGG
XieH_2016__YSZC12003_35979__bin.7	1	Acetatifactor_sp900066365	UHGG
ZellerG_2014__CCIS78318719ST-4-0__bin.17	1	Acetatifactor_sp900066365	UHGG
SRR5558213_bin.14	1	Acetatifactor_sp900066365	UHGG
QinN_2014__LD-17__bin.20	1	Acetatifactor_sp900066365	UHGG
WenC_2017__N314__bin.28	1	Acetatifactor_sp900066365	UHGG
SRR5056884_bin.34	1	Acetatifactor_sp900066365	UHGG
NielsenHB_2014__V1_UC5_3__bin.91	1	Acetatifactor_sp900066365	UHGG
BritoIL_2016__M2.37.ST__bin.84	1	Acetatifactor_sp900066365	UHGG
SRR5579981_bin.8	1	Acetatifactor_sp900066365	UHGG
SRS259555_57	1	Acetatifactor_sp900066365	UHGG
SRS476182_14	1	Acetatifactor_sp900066365	UHGG
XieH_2016__YSZC12003_37877__bin.39	1	Acetatifactor_sp900066365	UHGG
AF22-6AC	1	Acetatifactor_sp900066365	UHGG
ZeeviD_2015__PNP_Main_637__bin.53	1	Acetatifactor_sp900066365	UHGG
ERS537385_75	1	Acetatifactor_sp900066365	UHGG
Bengtsson-PalmeJ_2015__TRAVELRES50__bin.109	1	Acetatifactor_sp900066365	UHGG
ERS396357_10	1	Acetatifactor_sp900066365	UHGG
LeChatelierE_2013__MH0322__bin.11	1	Acetatifactor_sp900066365	UHGG
ERR1018271_bin.20	1	Acetatifactor_sp900066365	UHGG
ERS396470_29	1	Acetatifactor_sp900066365	UHGG
NielsenHB_2014__MH0094__bin.46	1	Acetatifactor_sp900066365	UHGG
SRR4305383_bin.1	1	Acetatifactor_sp900066365	UHGG
BritoIL_2016__M2.57.ST__bin.54	1	Acetatifactor_sp900066365	UHGG
SRR4305166_bin.8	1	Acetatifactor_sp900066365	UHGG
LeChatelierE_2013__MH0443__bin.40	1	Acetatifactor_sp900066365	UHGG
ERR525839_bin.49	1	Acetatifactor_sp900066365	UHGG
SRS294847_3	1	Acetatifactor_sp900066365	UHGG
CM_madagascar__A73_01_1FE__bin.29	1	Acetatifactor_sp900066365	UHGG
ZeeviD_2015__PNP_DietIntervention_14__bin.17	1	Acetatifactor_sp900066365	UHGG
ERR1293918_bin.22	1	Acetatifactor_sp900066365	UHGG
ERS473174_42	1	Acetatifactor_sp900066365	UHGG
BritoIL_2016__W2.9.ST__bin.23	1	Acetatifactor_sp900066365	UHGG
ZeeviD_2015__PNP_Main_517__bin.28	1	Acetatifactor_sp900066365	UHGG
LeChatelierE_2013__MH0197__bin.29	1	Acetatifactor_sp900066365	UHGG
SRR5127731_bin.12	1	Acetatifactor_sp900066365	UHGG
CM_madagascar__V31_01_2FE__bin.2	1	Acetatifactor_sp900066365	UHGG
BritoIL_2016__W1.44.ST__bin.24	1	Acetatifactor_sp900066365	UHGG
AM59-13	1	Acetatifactor_sp900066365	UHGG
ERR011274_bin.12	1	Acetatifactor_sp900066365	UHGG
ERR1190846_bin.64	1	Acetatifactor_sp900066365	UHGG
SRR5579979_bin.75	1	Acetatifactor_sp900066365	UHGG
HeQ_2017__SZAXPI029560-51__bin.37	1	Acetatifactor_sp900066365	UHGG
Obregon-TitoAJ_2015__NO04__bin.19	1	Acetatifactor_sp900066365	UHGG
ERR1297698_bin.15	1	Acetatifactor_sp900066365	UHGG
RaymondF_2016__P14E7__bin.19	1	Acetatifactor_sp900066365	UHGG
XieH_2016__YSZC12003_37276__bin.42	1	Acetatifactor_sp900066365	UHGG
LiSS_2016__FAT_023-22-42-0__bin.88	1	Acetatifactor_sp900066365	UHGG
LiuW_2016__SRR3993001__bin.20	1	Acetatifactor_sp900066365	UHGG
SRS1596794_93	1	Acetatifactor_sp900066365	UHGG
ERS396354_32	1	Acetatifactor_sp900066365	UHGG
LiJ_2014__MH0303__bin.77	1	Acetatifactor_sp900066365	UHGG
SRS475541_49	1	Acetatifactor_sp900066365	UHGG
YuJ_2015__SZAXPI017462-33__bin.21	1	Acetatifactor_sp900066365	UHGG
BritoIL_2016__W2.1.ST__bin.45	1	Acetatifactor_sp900066365	UHGG
NielsenHB_2014__MH0097__bin.25	1	Acetatifactor_sp900066365	UHGG
BritoIL_2016__W2.7.ST__bin.21	1	Acetatifactor_sp900066365	UHGG
QinJ_2012__CON-047__bin.15	1	Acetatifactor_sp900066365	UHGG
ZellerG_2014__CCIS88317640ST-4-0__bin.61	1	Acetatifactor_sp900066365	UHGG
YuJ_2015__SZAXPI017586-111__bin.43	1	Acetatifactor_sp900066365	UHGG
LiuW_2016__SRR3992996__bin.41	1	Acetatifactor_sp900066365	UHGG
WenC_2017__RA029__bin.5	1	Acetatifactor_sp900066365	UHGG
ERR321275_bin.12	1	Acetatifactor_sp900066365	UHGG
ERS396498_62	1	Acetatifactor_sp900066365	UHGG
SRR2992890_bin.48	1	Acetatifactor_sp900066365	UHGG
ZeeviD_2015__PNP_Main_22__bin.18	1	Acetatifactor_sp900066365	UHGG
ERR1190801_bin.54	1	Acetatifactor_sp900066365	UHGG
SRS476074_23	1	Acetatifactor_sp900066365	UHGG
ZeeviD_2015__PNP_Main_586__bin.18	1	Acetatifactor_sp900066365	UHGG
ZeeviD_2015__PNP_Main_550__bin.18	1	Acetatifactor_sp900066365	UHGG
SRR5127409_bin.3	1	Acetatifactor_sp900066365	UHGG
BritoIL_2016__W1.9.ST__bin.92	1	Acetatifactor_sp900066365	UHGG
BritoIL_2016__WL.7.ST__bin.42	1	Acetatifactor_sp900066365	UHGG
ZeeviD_2015__PNP_Main_409__bin.25	1	Acetatifactor_sp900066365	UHGG
LeChatelierE_2013__MH0016__bin.4	1	Acetatifactor_sp900066365	UHGG
NielsenHB_2014__V1_UC47_0__bin.55	1	Acetatifactor_sp900066365	UHGG
SRR5579980_bin.52	1	Acetatifactor_sp900066365	UHGG
ERR525697_bin.33	1	Acetatifactor_sp900066365	UHGG
ERR589528_bin.23	1	Acetatifactor_sp900066365	UHGG
SchirmerM_2016__G89095__bin.7	1	Acetatifactor_sp900066365	UHGG
ZellerG_2014__CCMD60079086ST-21-0__bin.24	1	Acetatifactor_sp900066365	UHGG
ZeeviD_2015__PNP_Validation_18__bin.10	1	Acetatifactor_sp900066365	UHGG
SRR341719_bin.13	1	Acetatifactor_sp900066365	UHGG
QinJ_2012__NOF014__bin.28	1	Acetatifactor_sp900066365	UHGG
VatanenT_2016__G80423__bin.2	1	Acetatifactor_sp900066365	UHGG
LeChatelierE_2013__MH0024__bin.9	1	Acetatifactor_sp900066365	UHGG
CosteaPI_2017__SID713A045-11-90-0__bin.14	1	Acetatifactor_sp900066365	UHGG
KarlssonFH_2013__S462__bin.47	1	Acetatifactor_sp900066365	UHGG
WenC_2017__N288__bin.5	1	Acetatifactor_sp900066365	UHGG
ERR1190648_bin.44	1	Acetatifactor_sp900066365	UHGG
QinJ_2012__NLF009__bin.6	1	Acetatifactor_sp900066365	UHGG
ERS396331_27	1	Acetatifactor_sp900066365	UHGG
ERS537338_9	1	Acetatifactor_sp900066365	UHGG
SRS294934_57	1	Acetatifactor_sp900066365	UHGG
ZeeviD_2015__PNP_Main_677__bin.35	1	Acetatifactor_sp900066365	UHGG
SRS476058_69	1	Acetatifactor_sp900066365	UHGG
BackhedF_2015__SID640_M__bin.25	1	Acetatifactor_sp900066365	UHGG
BritoIL_2016__W2.40.ST__bin.10	1	Acetatifactor_sp900066365	UHGG
LeChatelierE_2013__MH0162__bin.46	1	Acetatifactor_sp900066365	UHGG
LeChatelierE_2013__MH0247__bin.69	1	Acetatifactor_sp900066365	UHGG
ERR1620337_bin.59	1	Acetatifactor_sp900066365	UHGG
QinN_2014__HV-13__bin.7	1	Acetatifactor_sp900066365	UHGG
BritoIL_2016__W2.11.ST__bin.51	1	Acetatifactor_sp900066365	UHGG
ERR1913061_bin.21	1	Acetatifactor_sp900066365	UHGG
SRS294888_3	1	Acetatifactor_sp900066365	UHGG
LiuW_2016__SRR3993055__bin.18	1	Acetatifactor_sp900066365	UHGG
CosteaPI_2017__SID713A028-11-90-0__bin.38	1	Acetatifactor_sp900066365	UHGG
LiJ_2014__MH0340__bin.15	1	Acetatifactor_sp900066365	UHGG
ERR1293578_bin.13	1	Acetatifactor_sp900066365	UHGG
ERR1578643_bin.74	1	Acetatifactor_sp900066365	UHGG
QinJ_2012__DLM014__bin.24	1	Acetatifactor_sp900066365	UHGG
LiJ_2014__V1.CD50-0__bin.2	1	Acetatifactor_sp900066365	UHGG
SRR1761707_bin.44	1	Acetatifactor_sp900066365	UHGG
SRR5106274_bin.16	1	Acetatifactor_sp900066365	UHGG
LiJ_2014__MH0399__bin.10	1	Acetatifactor_sp900066365	UHGG
WenC_2017__N315__bin.31	1	Acetatifactor_sp900066365	UHGG
FengQ_2015__SID530867__bin.90	1	Acetatifactor_sp900066365	UHGG
SRS476516_51	1	Acetatifactor_sp900066365	UHGG
ChengpingW_2017__AS137raw__bin.14	1	Acetatifactor_sp900066365	UHGG
LiuW_2016__SRR3993002__bin.25	1	Acetatifactor_sp900066365	UHGG
ERR1018291_bin.21	1	Acetatifactor_sp900066365	UHGG
CM_madagascar__A46_01_1FE__bin.6	1	Acetatifactor_sp900066365	UHGG
LiuW_2016__SRR3992981__bin.86	1	Acetatifactor_sp900066365	UHGG
Bengtsson-PalmeJ_2015__TRAVELRES2__bin.83	1	Acetatifactor_sp900066365	UHGG
ERS537314_57	1	Acetatifactor_sp900066365	UHGG
VogtmannE_2016__MMRS92544445ST-27-0-0__bin.43	1	Acetatifactor_sp900066365	UHGG
ERS235557_57	1	Acetatifactor_sp900066365	UHGG
SRR341610_bin.14	1	Acetatifactor_sp900066365	UHGG
XieH_2016__YSZC12003_37270__bin.25	1	Acetatifactor_sp900066365	UHGG
CosteaPI_2017__SID713A004-11-0-0__bin.39	1	Acetatifactor_sp900066365	UHGG
ERR1620331_bin.38	1	Acetatifactor_sp900066365	UHGG
CosteaPI_2017__SID713B042-11-0-0__bin.58	1	Acetatifactor_sp900066365	UHGG
SRR5558082_bin.2	1	Acetatifactor_sp900066365	UHGG
BackhedF_2015__SID105_M__bin.39	1	Acetatifactor_sp900066365	UHGG
LeChatelierE_2013__MH0161__bin.10	1	Acetatifactor_sp900066365	UHGG
SRR5558211_bin.12	1	Acetatifactor_sp900066365	UHGG
ERS473362_54	1	Acetatifactor_sp900066365	UHGG
SRS1596810_68	1	Acetatifactor_sp900066365	UHGG
FerrettiP_2018__CA_C10015MS2242FE_t0M15__bin.21	1	Acetatifactor_sp900066365	UHGG
ZeeviD_2015__PNP_Main_178__bin.35	1	Acetatifactor_sp900066365	UHGG
ZeeviD_2015__PNP_Main_434__bin.22	1	Acetatifactor_sp900066365	UHGG
SRS259527_30	1	Acetatifactor_sp900066365	UHGG
KarlssonFH_2013__S317__bin.5	1	Acetatifactor_sp900066365	UHGG
ZeeviD_2015__PNP_Main_412__bin.9	1	Acetatifactor_sp900066365	UHGG
ERS473238_88	1	Acetatifactor_sp900066365	UHGG
WenC_2017__N235__bin.37	1	Acetatifactor_sp900066365	UHGG
CosteaPI_2017__SID713A053-11-90-0__bin.37	1	Acetatifactor_sp900066365	UHGG
NielsenHB_2014__MH0151__bin.24	1	Acetatifactor_sp900066365	UHGG
XieH_2016__YSZC12003_35658__bin.69	1	Acetatifactor_sp900066365	UHGG
ERR2013565_bin.3	1	Acetatifactor_sp900066365	UHGG
SchirmerM_2016__G88871__bin.7	1	Acetatifactor_sp900066365	UHGG
ERR1190621_bin.38	1	Acetatifactor_sp900066365	UHGG
SRR2155348_bin.15	1	Acetatifactor_sp900066365	UHGG
SRS015065_47	1	Acetatifactor_sp900066365	UHGG
LiuW_2016__SRR3993034__bin.113	1	Acetatifactor_sp900066365	UHGG
LiuW_2016__SRR3992969__bin.74	1	Acetatifactor_sp900066365	UHGG
ZeeviD_2015__PNP_Main_43__bin.23	1	Acetatifactor_sp900066365	UHGG
ERR1913119_bin.16	1	Acetatifactor_sp900066365	UHGG
SRS475698_100	1	Acetatifactor_sp900066365	UHGG
NielsenHB_2014__MH0169__bin.13	1	Acetatifactor_sp900066365	UHGG
SRR5579983_bin.55	1	Acetatifactor_sp900066365	UHGG
VatanenT_2016__G78880__bin.8	1	Acetatifactor_sp900066365	UHGG
ZellerG_2014__CCIS77252613ST-4-0__bin.32	1	Acetatifactor_sp900066365	UHGG
SRR5579978_bin.36	1	Acetatifactor_sp900066365	UHGG
LeChatelierE_2013__MH0441__bin.44	1	Acetatifactor_sp900066365	UHGG
LiJ_2014__O2.UC12-1__bin.68	1	Acetatifactor_sp900066365	UHGG
SRR3736997_bin.21	1	Acetatifactor_sp900066365	UHGG
BritoIL_2016__W2.19.ST__bin.41	1	Acetatifactor_sp900066365	UHGG
SRR4408006_bin.3	1	Acetatifactor_sp900066365	UHGG
SRR1761697_bin.16	1	Acetatifactor_sp900066365	UHGG
LiSS_2016__FAT_023-22-84-0__bin.2	1	Acetatifactor_sp900066365	UHGG
SRS020869_9	1	Acetatifactor_sp900066365	UHGG
ERR1190815_bin.4	1	Acetatifactor_sp900066365	UHGG
LouisS_2016__AS43_3__bin.21	1	Acetatifactor_sp900066365	UHGG
Bengtsson-PalmeJ_2015__TRAVELRES19__bin.113	1	Acetatifactor_sp900066365	UHGG
QinJ_2012__T2D-073__bin.42	1	Acetatifactor_sp900066365	UHGG
QinN_2014__HD-71__bin.12	1	Acetatifactor_sp900066365	UHGG
LiJ_2017__nHM512811__bin.54	1	Acetatifactor_sp900066365	UHGG
ERR1293566_bin.13	1	Acetatifactor_sp900066365	UHGG
XieH_2016__YSZC12003_37198R1__bin.6	1	Acetatifactor_sp900066365	UHGG
SRS259545_36	1	Acetatifactor_sp900066365	UHGG
LiJ_2014__MH0391__bin.30	1	Acetatifactor_sp900066365	UHGG
SRS259473_34	1	Acetatifactor_sp900066365	UHGG
BritoIL_2016__W2.52.ST__bin.17	1	Acetatifactor_sp900066365	UHGG
BritoIL_2016__W2.44.ST__bin.65	1	Acetatifactor_sp900066365	UHGG
QinJ_2012__CON-033__bin.36	1	Acetatifactor_sp900066365	UHGG
SchirmerM_2016__G88875__bin.22	1	Acetatifactor_sp900066365	UHGG
XieH_2016__YSZC12003_35837__bin.62	1	Acetatifactor_sp900066365	UHGG
SRR4451628_bin.20	1	Acetatifactor_sp900066365	UHGG
QinJ_2012__NLM026__bin.17	1	Acetatifactor_sp900066365	UHGG
ERR526043_bin.25	1	Acetatifactor_sp900066365	UHGG
SRR5056880_bin.58	1	Acetatifactor_sp900066365	UHGG
SRR2912800_bin.17	1	Acetatifactor_sp900066365	UHGG
LeChatelierE_2013__MH0409__bin.2	1	Acetatifactor_sp900066365	UHGG
SRS294909_1	1	Acetatifactor_sp900066365	UHGG
ERR1297752_bin.10	1	Acetatifactor_sp900066365	UHGG
ERR414345_bin.66	1	Acetatifactor_sp900066365	UHGG
SchirmerM_2016__G88712__bin.25	1	Acetatifactor_sp900066365	UHGG
ERS537301_37	1	Acetatifactor_sp900066365	UHGG
BackhedF_2015__SID282_M__bin.65	1	Acetatifactor_sp900066365	UHGG
ERR011158_bin.7	1	Acetatifactor_sp900066365	UHGG
SRR5032348_bin.34	1	Acetatifactor_sp900066365	UHGG
SRS259471_20	1	Acetatifactor_sp900066365	UHGG
CosteaPI_2017__pluto1-11-30-0__bin.45	1	Acetatifactor_sp900066365	UHGG
ZeeviD_2015__PNP_Main_470__bin.46	1	Acetatifactor_sp900066365	UHGG
HeQ_2017__SZAXPI029493-93__bin.25	1	Acetatifactor_sp900066365	UHGG
CosteaPI_2017__SID713B065-11-0-0__bin.47	1	Acetatifactor_sp900066365	UHGG
SRR4408259_bin.8	1	Acetatifactor_sp900066365	UHGG
BritoIL_2016__WL.35.ST__bin.34	1	Acetatifactor_sp900066365	UHGG
BritoIL_2016__W1.41.ST__bin.18	1	Acetatifactor_sp900066365	UHGG
BritoIL_2016__M2.41.ST__bin.16	1	Acetatifactor_sp900066365	UHGG
LeChatelierE_2013__MH0115__bin.2	1	Acetatifactor_sp900066365	UHGG
LeChatelierE_2013__MH0151__bin.4	1	Acetatifactor_sp900066365	UHGG
SRS475575_39	1	Acetatifactor_sp900066365	UHGG
NielsenHB_2014__O2_UC23_2__bin.27	1	Acetatifactor_sp900066365	UHGG
ERS537279_10	1	Acetatifactor_sp900066365	UHGG
ZeeviD_2015__PNP_DietIntervention_20__bin.18	1	Acetatifactor_sp900066365	UHGG
ERS537335_25	1	Acetatifactor_sp900066365	UHGG
QinN_2014__HD-23__bin.32	1	Acetatifactor_sp900066365	UHGG
ZeeviD_2015__PNP_Main_268__bin.24	1	Acetatifactor_sp900066365	UHGG
SRR3737002_bin.19	1	Acetatifactor_sp900066365	UHGG
LiJ_2014__V1.FI24__bin.34	1	Acetatifactor_sp900066365	UHGG
LiuW_2016__SRR3993050__bin.50	1	Acetatifactor_sp900066365	UHGG
CosteaPI_2017__SID713A052-11-0-0__bin.21	1	Acetatifactor_sp900066365	UHGG
ChengpingW_2017__AS136raw__bin.30	1	Acetatifactor_sp900066365	UHGG
BritoIL_2016__M1.22.ST__bin.84	1	Acetatifactor_sp900066365	UHGG
ERR1293757_bin.2	1	Acetatifactor_sp900066365	UHGG
SRR5032269_bin.14	1	Acetatifactor_sp900066365	UHGG
LoombaR_2017__SID5566_wwo__bin.37	1	Acetatifactor_sp900066365	UHGG
LeChatelierE_2013__MH0094__bin.51	1	Acetatifactor_sp900066365	UHGG
SRR5558252_bin.33	1	Acetatifactor_sp900066365	UHGG
Bengtsson-PalmeJ_2015__TRAVELRES41__bin.46	1	Acetatifactor_sp900066365	UHGG
FengQ_2015__SID530558__bin.48	1	Acetatifactor_sp900066365	UHGG
SRR4408023_bin.10	1	Acetatifactor_sp900066365	UHGG
LeChatelierE_2013__MH0169__bin.49	1	Acetatifactor_sp900066365	UHGG
SRS294906_28	1	Acetatifactor_sp900066365	UHGG
SRR4305337_bin.5	1	Acetatifactor_sp900066365	UHGG
XieH_2016__YSZC12003_36702__bin.2	1	Acetatifactor_sp900066365	UHGG
ZeeviD_2015__PNP_Main_87__bin.33	1	Acetatifactor_sp900066365	UHGG
LiJ_2014__V1.CD1-0-PN__bin.37	1	Acetatifactor_sp900066365	UHGG
ERR1190933_bin.31	1	Acetatifactor_sp900066365	UHGG
SRR5279291_bin.14	1	Acetatifactor_sp900066365	UHGG
SRS1596874_183	1	Acetatifactor_sp900066365	UHGG
ZeeviD_2015__PNP_Main_197__bin.14	1	Acetatifactor_sp900066365	UHGG
LiSS_2016__FAT_023-22-14-0__bin.16	1	Acetatifactor_sp900066365	UHGG
ERR209322_bin.1	1	Acetatifactor_sp900066365	UHGG
BritoIL_2016__W1.18.ST__bin.26	1	Acetatifactor_sp900066365	UHGG
NielsenHB_2014__MH0126__bin.5	1	Acetatifactor_sp900066365	UHGG
ERR209500_bin.2	1	Acetatifactor_sp900066365	UHGG
YuJ_2015__SZAXPI015242-30__bin.42	1	Acetatifactor_sp900066365	UHGG
CosteaPI_2017__SID713B066-11-0-0__bin.41	1	Acetatifactor_sp900066365	UHGG
SRS1596868_138	1	Acetatifactor_sp900066365	UHGG
KarlssonFH_2013__S53__bin.21	1	Acetatifactor_sp900066365	UHGG
QinJ_2012__T2D-046__bin.24	1	Acetatifactor_sp900066365	UHGG
ZeeviD_2015__PNP_Main_649__bin.4	1	Acetatifactor_sp900066365	UHGG
ZeeviD_2015__PNP_Main_706__bin.14	1	Acetatifactor_sp900066365	UHGG
XieH_2016__YSZC12003_35636__bin.8	1	Acetatifactor_sp900066365	UHGG
ZellerG_2014__CCIS35100175ST-4-0__bin.26	1	Acetatifactor_sp900066365	UHGG
QinJ_2012__T2D-033__bin.16	1	Acetatifactor_sp900066365	UHGG
BackhedF_2015__SID599_M__bin.61	1	Acetatifactor_sp900066365	UHGG
LiJ_2014__V1.FI09__bin.66	1	Acetatifactor_sp900066365	UHGG
NielsenHB_2014__MH0160__bin.12	1	Acetatifactor_sp900066365	UHGG
ERR1190854_bin.62	1	Acetatifactor_sp900066365	UHGG
QinJ_2012__CON-026__bin.20	1	Acetatifactor_sp900066365	UHGG
ERR589510_bin.22	1	Acetatifactor_sp900066365	UHGG
LiJ_2017__H1M413815__bin.43	1	Acetatifactor_sp900066365	UHGG
LiuW_2016__SRR3993051__bin.27	1	Acetatifactor_sp900066365	UHGG
SRS1596870_91	1	Acetatifactor_sp900066365	UHGG
BritoIL_2016__WL.11.ST__bin.30	1	Acetatifactor_sp900066365	UHGG
SRS475604_30	1	Acetatifactor_sp900066365	UHGG
QinJ_2012__T2D-069__bin.19	1	Acetatifactor_sp900066365	UHGG
LiJ_2014__O2.UC16-1__bin.8	1	Acetatifactor_sp900066365	UHGG
ERR1620339_bin.54	1	Acetatifactor_sp900066365	UHGG
RaymondF_2016__P22E0__bin.32	1	Acetatifactor_sp900066365	UHGG
VogtmannE_2016__MMRS93508324ST-27-0-0__bin.42	1	Acetatifactor_sp900066365	UHGG
LeChatelierE_2013__MH0200__bin.77	1	Acetatifactor_sp900066365	UHGG
XieH_2016__YSZC12003_35515__bin.90	1	Acetatifactor_sp900066365	UHGG
LeChatelierE_2013__MH0001__bin.6	1	Acetatifactor_sp900066365	UHGG
WenC_2017__N208__bin.53	1	Acetatifactor_sp900066365	UHGG
SRR5558210_bin.10	1	Acetatifactor_sp900066365	UHGG
ERR011128_bin.17	1	Acetatifactor_sp900066365	UHGG
SRS476166_43	1	Acetatifactor_sp900066365	UHGG
LeChatelierE_2013__MH0082__bin.5	1	Acetatifactor_sp900066365	UHGG
ERR321151_bin.4	1	Acetatifactor_sp900066365	UHGG
CosteaPI_2017__SID713A053-11-0-0__bin.86	1	Acetatifactor_sp900066365	UHGG
SRR5579977_bin.41	1	Acetatifactor_sp900066365	UHGG
SRR5580066_bin.4	1	Acetatifactor_sp900066365	UHGG
ZeeviD_2015__PNP_Main_68__bin.19	1	Acetatifactor_sp900066365	UHGG
BritoIL_2016__M1.7.ST__bin.46	1	Acetatifactor_sp900066365	UHGG
ERR525999_bin.30	1	Acetatifactor_sp900066365	UHGG
NielsenHB_2014__MH0132__bin.51	1	Acetatifactor_sp900066365	UHGG
SRS475931_14	1	Acetatifactor_sp900066365	UHGG
LiJ_2014__V1.CD48-0__bin.28	1	Acetatifactor_sp900066365	UHGG
SRS259478_15	1	Acetatifactor_sp900066365	UHGG
SRR5558296_bin.44	1	Acetatifactor_sp900066365	UHGG
CosteaPI_2017__SID713A038-11-90-0__bin.39	1	Acetatifactor_sp900066365	UHGG
ZellerG_2014__CCIS21126322ST-4-0__bin.39	1	Acetatifactor_sp900066365	UHGG
SRS098571_15	1	Acetatifactor_sp900066365	UHGG
ZellerG_2014__CCIS71301801ST-4-0__bin.15	1	Acetatifactor_sp900066365	UHGG
ERR1293641_bin.12	1	Acetatifactor_sp900066365	UHGG
CM_madagascar__A53_01_1FE__bin.59	1	Acetatifactor_sp900066365	UHGG
SRR5558298_bin.26	1	Acetatifactor_sp900066365	UHGG
CosteaPI_2017__SID713B032-11-0-0__bin.89	1	Acetatifactor_sp900066365	UHGG
SRR5032308_bin.22	1	Acetatifactor_sp900066365	UHGG
SRR341674_bin.19	1	Acetatifactor_sp900066365	UHGG
SRR5558212_bin.30	1	Acetatifactor_sp900066365	UHGG
LeChatelierE_2013__MH0070__bin.10	1	Acetatifactor_sp900066365	UHGG
QinJ_2012__DLM005__bin.4	1	Acetatifactor_sp900066365	UHGG
CosteaPI_2017__SID713A005-11-0-0__bin.59	1	Acetatifactor_sp900066365	UHGG
NielsenHB_2014__V1_UC10_2__bin.44	1	Acetatifactor_sp900066365	UHGG
QinN_2014__HD-81__bin.24	1	Acetatifactor_sp900066365	UHGG
SRR3993001_bin.84	1	Acetatifactor_sp900066365	UHGG
ZeeviD_2015__PNP_Main_163__bin.18	1	Acetatifactor_sp900066365	UHGG
SRS1596806_136	1	Acetatifactor_sp900066365	UHGG
CosteaPI_2017__SID713B072-11-0-0__bin.8	1	Acetatifactor_sp900066365	UHGG
NielsenHB_2014__MH0115__bin.16	1	Acetatifactor_sp900066365	UHGG
Obregon-TitoAJ_2015__NO23__bin.36	1	Acetatifactor_sp900066365	UHGG
SRR3993038_bin.76	1	Acetatifactor_sp900066365	UHGG
BritoIL_2016__M1.57.ST__bin.68	1	Acetatifactor_sp900066365	UHGG
LiSS_2016__FAT_023-22-2-0__bin.1	1	Acetatifactor_sp900066365	UHGG
ERS537219_16	1	Acetatifactor_sp900066365	UHGG
Bengtsson-PalmeJ_2015__TRAVELRES20__bin.1	1	Acetatifactor_sp900066365	UHGG
BritoIL_2016__W2.63.ST__bin.2	1	Acetatifactor_sp900066365	UHGG
SRS475684_50	1	Acetatifactor_sp900066365	UHGG
BritoIL_2016__W2.6.ST__bin.67	1	Acetatifactor_sp900066365	UHGG
ZeeviD_2015__PNP_Main_375__bin.8	1	Acetatifactor_sp900066365	UHGG
QinJ_2012__CON-025__bin.9	1	Acetatifactor_sp900066365	UHGG
ZeeviD_2015__PNP_Main_488__bin.38	1	Acetatifactor_sp900066365	UHGG
QinN_2014__HD-62__bin.2	1	Acetatifactor_sp900066365	UHGG
SRR3736990_bin.38	1	Acetatifactor_sp900066365	UHGG
WenC_2017__RA050__bin.43	1	Acetatifactor_sp900066365	UHGG
LeChatelierE_2013__MH0198__bin.61	1	Acetatifactor_sp900066365	UHGG
SRR5558216_bin.16	1	Acetatifactor_sp900066365	UHGG
ZeeviD_2015__PNP_Main_5__bin.20	1	Acetatifactor_sp900066365	UHGG
ZeeviD_2015__PNP_Main_780__bin.7	1	Acetatifactor_sp900066365	UHGG
SRR5056666_bin.92	1	Acetatifactor_sp900066365	UHGG
XieH_2016__YSZC12003_35739__bin.47	1	Acetatifactor_sp900066365	UHGG
SRR5127688_bin.16	1	Acetatifactor_sp900066365	UHGG
ERR1297654_bin.23	1	Acetatifactor_sp900066365	UHGG
ERR414438_bin.9	1	Acetatifactor_sp900066365	UHGG
BritoIL_2016__W2.33.ST__bin.39	1	Acetatifactor_sp900066365	UHGG
BritoIL_2016__W2.4.ST__bin.51	1	Acetatifactor_sp900066365	UHGG
ERR1293715_bin.4	1	Acetatifactor_sp900066365	UHGG
LiJ_2017__nHMX11726__bin.32	1	Acetatifactor_sp900066365	UHGG
SRR1761718_bin.29	1	Acetatifactor_sp900066365	UHGG
XieH_2016__YSZC12003_35365__bin.9	1	Acetatifactor_sp900066365	UHGG
VogtmannE_2016__MMRS47662059ST-27-0-0__bin.15	1	Acetatifactor_sp900066365	UHGG
XieH_2016__YSZC12003_36454__bin.29	1	Acetatifactor_sp900066365	UHGG
LeChatelierE_2013__MH0030__bin.11	1	Acetatifactor_sp900066365	UHGG
SRS294958_16	1	Acetatifactor_sp900066365	UHGG
LiuW_2016__SRR3993061__bin.141	1	Acetatifactor_sp900066365	UHGG
ERR504975_bin.1	1	Acetatifactor_sp900066365	UHGG
QinN_2014__HV-16__bin.23	1	Acetatifactor_sp900066365	UHGG
ERS537410_2	1	Acetatifactor_sp900066365	UHGG
ERR1018268_bin.19	1	Acetatifactor_sp900066365	UHGG
SchirmerM_2016__G88858__bin.1	1	Acetatifactor_sp900066365	UHGG
ERR209321_bin.9	1	Acetatifactor_sp900066365	UHGG
ERR710425_bin.20	1	Acetatifactor_sp900066365	UHGG
SRS476196_24	1	Acetatifactor_sp900066365	UHGG
XieH_2016__YSZC12003_37264__bin.75	1	Acetatifactor_sp900066365	UHGG
XieH_2016__YSZC12003_37406__bin.39	1	Acetatifactor_sp900066365	UHGG
ERR1293640_bin.11	1	Acetatifactor_sp900066365	UHGG
Bengtsson-PalmeJ_2015__TRAVELRES49__bin.38	1	Acetatifactor_sp900066365	UHGG
LiJ_2014__MH0392__bin.42	1	Acetatifactor_sp900066365	UHGG
ERR1620358_bin.34	1	Acetatifactor_sp900066365	UHGG
YuJ_2015__SZAXPI015243-31__bin.20	1	Acetatifactor_sp900066365	UHGG
BritoIL_2016__M2.44.ST__bin.78	1	Acetatifactor_sp900066365	UHGG
SRR5032270_bin.10	1	Acetatifactor_sp900066365	UHGG
KarlssonFH_2013__S483__bin.7	1	Acetatifactor_sp900066365	UHGG
ZeeviD_2015__PNP_Main_50__bin.13	1	Acetatifactor_sp900066365	UHGG
SRR341593_bin.11	1	Acetatifactor_sp900066365	UHGG
CosteaPI_2017__SID713B043-11-90-0__bin.55	1	Acetatifactor_sp900066365	UHGG
BritoIL_2016__W1.51.ST__bin.25	1	Acetatifactor_sp900066365	UHGG
ERR1293723_bin.23	1	Acetatifactor_sp900066365	UHGG
ERR1293756_bin.17	1	Acetatifactor_sp900066365	UHGG
OM08-11AC	1	Acetatifactor_sp900066365	UHGG
SRS259515_21	1	Acetatifactor_sp900066365	UHGG
SRS014459_43	1	Acetatifactor_sp900066365	UHGG
HeQ_2017__SZAXPI029600-27__bin.41	1	Acetatifactor_sp900066365	UHGG
SRR341662_bin.15	1	Acetatifactor_sp900066365	UHGG
SchirmerM_2016__G89053__bin.4	1	Acetatifactor_sp900066365	UHGG
SRR5558214_bin.8	1	Acetatifactor_sp900066365	UHGG
LeChatelierE_2013__MH0408__bin.59	1	Acetatifactor_sp900066365	UHGG
BritoIL_2016__W2.23.ST__bin.31	1	Acetatifactor_sp900066365	UHGG
ZeeviD_2015__PNP_Main_587__bin.16	1	Acetatifactor_sp900066365	UHGG
XieH_2016__YSZC12003_36005__bin.36	1	Acetatifactor_sp900066365	UHGG
ZellerG_2014__CCIS51595129ST-4-0__bin.18	1	Acetatifactor_sp900066365	UHGG
CosteaPI_2017__SID713B040-11-90-0__bin.37	1	Acetatifactor_sp900066365	UHGG
ERS396338_27	1	Acetatifactor_sp900066365	UHGG
ZeeviD_2015__PNP_Main_81__bin.48	1	Acetatifactor_sp900066365	UHGG
LiJ_2014__MH0357__bin.74	1	Acetatifactor_sp900066365	UHGG
XieH_2016__YSZC12003_37285__bin.47	1	Acetatifactor_sp900066365	UHGG
LeChatelierE_2013__MH0175__bin.53	1	Acetatifactor_sp900066365	UHGG
QinN_2014__HD-52__bin.11	1	Acetatifactor_sp900066365	UHGG
SRS475658_74	1	Acetatifactor_sp900066365	UHGG
LiuW_2016__SRR3993044__bin.58	1	Acetatifactor_sp900066365	UHGG
HMP_2012__SRS020869__bin.59	1	Acetatifactor_sp900066365	UHGG
WenC_2017__RA092__bin.6	1	Acetatifactor_sp900066365	UHGG
LiSS_2016__FAT_006-22-0-0__bin.47	1	Acetatifactor_sp900066365	UHGG
ERR1620297_bin.27	1	Acetatifactor_sp900066365	UHGG
SRR5579986_bin.28	1	Acetatifactor_sp900066365	UHGG
ERR209320_bin.1	1	Acetatifactor_sp900066365	UHGG
SRR1761679_bin.21	1	Acetatifactor_sp900066365	UHGG
BritoIL_2016__M2.45.ST__bin.1	1	Acetatifactor_sp900066365	UHGG
HMP_2012__SRS017307__bin.9	1	Acetatifactor_sp900066365	UHGG
SchirmerM_2016__G88746__bin.14	1	Acetatifactor_sp900066365	UHGG
LiJ_2014__MH0367__bin.7	1	Acetatifactor_sp900066365	UHGG
ERR525819_bin.6	1	Acetatifactor_sp900066365	UHGG
SRS1596815_54	1	Acetatifactor_sp900066365	UHGG
XieH_2016__YSZC12003_36020__bin.26	1	Acetatifactor_sp900066365	UHGG
SRR5279290_bin.23	1	Acetatifactor_sp900066365	UHGG
LiJ_2014__MH0394__bin.61	1	Acetatifactor_sp900066365	UHGG
SRR5056760_bin.43	1	Acetatifactor_sp900066365	UHGG
NielsenHB_2014__O2_UC18_0__bin.5	1	Acetatifactor_sp900066365	UHGG
ZeeviD_2015__PNP_Main_47__bin.19	1	Acetatifactor_sp900066365	UHGG
ERR414327_bin.59	1	Acetatifactor_sp900066365	UHGG
NielsenHB_2014__O2_UC55_0__bin.57	1	Acetatifactor_sp900066365	UHGG
ERR321133_bin.13	1	Acetatifactor_sp900066365	UHGG
BritoIL_2016__WL.14.ST__bin.38	1	Acetatifactor_sp900066365	UHGG
LiJ_2014__V1.FI02__bin.9	1	Acetatifactor_sp900066365	UHGG
WenC_2017__N025__bin.54	1	Acetatifactor_sp900066365	UHGG
XieH_2016__YSZC12003_37296R1__bin.50	1	Acetatifactor_sp900066365	UHGG
ERR1293722_bin.16	1	Acetatifactor_sp900066365	UHGG
ZeeviD_2015__PNP_Main_60__bin.67	1	Acetatifactor_sp900066365	UHGG
ERR1293716_bin.14	1	Acetatifactor_sp900066365	UHGG
NielsenHB_2014__MH0185__bin.28	1	Acetatifactor_sp900066365	UHGG
ZeeviD_2015__PNP_Validation_11__bin.3	1	Acetatifactor_sp900066365	UHGG
VogtmannE_2016__MMRS86178473ST-27-0-0__bin.32	1	Acetatifactor_sp900066365	UHGG
CosteaPI_2017__SID713A040-11-90-0__bin.68	1	Acetatifactor_sp900066365	UHGG
BritoIL_2016__W1.36.ST__bin.45	1	Acetatifactor_sp900066365	UHGG
VatanenT_2016__G69172__bin.6	1	Acetatifactor_sp900066365	UHGG
ERS537250_24	1	Acetatifactor_sp900066365	UHGG
LiSS_2016__FAT_012-22-2-0__bin.32	1	Acetatifactor_sp900066365	UHGG
ZeeviD_2015__PNP_Main_715__bin.22	1	Acetatifactor_sp900066365	UHGG
RaymondF_2016__P19E7__bin.97	1	Acetatifactor_sp900066365	UHGG
LiuW_2016__SRR3992967__bin.92	1	Acetatifactor_sp900066365	UHGG
BritoIL_2016__WL.37.ST__bin.39	1	Acetatifactor_sp900066365	UHGG
YuJ_2015__SZAXPI003410-3__bin.27	1	Acetatifactor_sp900066365	UHGG
KosticAD_2015__PRJNA231909.3113044__bin.12	1	Acetatifactor_sp900066365	UHGG
LiSS_2016__FAT_012-22-0-0__bin.41	1	Acetatifactor_sp900066365	UHGG
VatanenT_2016__G80350__bin.7	1	Acetatifactor_sp900066365	UHGG
ERR209368_bin.2	1	Acetatifactor_sp900066365	UHGG
VogtmannE_2016__MMRS56137463ST-27-0-0__bin.15	1	Acetatifactor_sp900066365	UHGG
ZellerG_2014__CCIS21278152ST-4-0__bin.5	1	Acetatifactor_sp900066365	UHGG
NielsenHB_2014__MH0164__bin.19	1	Acetatifactor_sp900066365	UHGG
CosteaPI_2017__pluto1-11-7-0__bin.15	1	Acetatifactor_sp900066365	UHGG
ERR1913091_bin.1	1	Acetatifactor_sp900066365	UHGG
SRS820587_16	1	Acetatifactor_sp900066365	UHGG
QinJ_2012__T2D-085__bin.17	1	Acetatifactor_sp900066365	UHGG
SRS476347_1	1	Acetatifactor_sp900066365	UHGG
ZeeviD_2015__PNP_Main_150__bin.19	1	Acetatifactor_sp900066365	UHGG
LiJ_2014__MH0326__bin.24	1	Acetatifactor_sp900066365	UHGG
ERS396379_77	1	Acetatifactor_sp900066365	UHGG
BritoIL_2016__W3.21.ST__bin.59	1	Acetatifactor_sp900066365	UHGG
ERR209126_bin.9	1	Acetatifactor_sp900066365	UHGG
ERR2013621_bin.54	1	Acetatifactor_sp900066365	UHGG
ERR321497_bin.15	1	Acetatifactor_sp900066365	UHGG
LeChatelierE_2013__MH0081__bin.20	1	Acetatifactor_sp900066365	UHGG
LeChatelierE_2013__MH0321__bin.38	1	Acetatifactor_sp900066365	UHGG
YuJ_2015__SZAXPI015263-84__bin.27	1	Acetatifactor_sp900066365	UHGG
CM_madagascar__A72_01_1FE__bin.7	1	Acetatifactor_sp900066365	UHGG
HMP_2012__SRS063985__bin.27	1	Acetatifactor_sp900066365	UHGG
ERS396391_95	1	Acetatifactor_sp900066365	UHGG
ZeeviD_2015__PNP_Main_219__bin.35	1	Acetatifactor_sp900066365	UHGG
SRR5275461_bin.5	1	Acetatifactor_sp900066365	UHGG
XieH_2016__YSZC12003_36982__bin.31	1	Acetatifactor_sp900066365	UHGG
HMP_2012__SRS015782__bin.19	1	Acetatifactor_sp900066365	UHGG
LiJ_2017__nHM410727__bin.37	1	Acetatifactor_sp900066365	UHGG
QinJ_2012__NOM012__bin.12	1	Acetatifactor_sp900066365	UHGG
CosteaPI_2017__SID713A055-11-90-0__bin.62	1	Acetatifactor_sp900066365	UHGG
LeChatelierE_2013__MH0272__bin.42	1	Acetatifactor_sp900066365	UHGG
NielsenHB_2014__MH0173__bin.22	1	Acetatifactor_sp900066365	UHGG
ZellerG_2014__CCIS10706551ST-3-0__bin.20	1	Acetatifactor_sp900066365	UHGG
Obregon-TitoAJ_2015__SM01__bin.8	1	Acetatifactor_sp900066365	UHGG
CosteaPI_2017__halbarad-11-773-0__bin.62	1	Acetatifactor_sp900066365	UHGG
NielsenHB_2014__MH0001__bin.5	1	Acetatifactor_sp900066365	UHGG
CM_madagascar__A45_02_1FE__bin.5	1	Acetatifactor_sp900066365	UHGG
LiJ_2014__V1.FI16__bin.26	1	Acetatifactor_sp900066365	UHGG
ERR011176_bin.2	1	Acetatifactor_sp900066365	UHGG
SRR5558209_bin.9	1	Acetatifactor_sp900066365	UHGG
SRS476185_94	1	Acetatifactor_sp900066365	UHGG
ERR1293567_bin.17	1	Acetatifactor_sp900066365	UHGG
ERR1293755_bin.13	1	Acetatifactor_sp900066365	UHGG
ERS473154_7	1	Acetatifactor_sp900066365	UHGG
QinN_2014__LD-93__bin.14	1	Acetatifactor_sp900066365	UHGG
SRR4305324_bin.9	1	Acetatifactor_sp900066365	UHGG
LeChatelierE_2013__MH0164__bin.11	1	Acetatifactor_sp900066365	UHGG
ERR209229_bin.7	1	Acetatifactor_sp900066365	UHGG
SRR5558218_bin.10	1	Acetatifactor_sp900066365	UHGG
ZellerG_2014__CCIS48725289ST-4-0__bin.35	1	Acetatifactor_sp900066365	UHGG
LiSS_2016__FAT_008-22-14-0__bin.64	1	Acetatifactor_sp900066365	UHGG
CosteaPI_2017__mickey2-11-7-0__bin.36	1	Acetatifactor_sp900066365	UHGG
SRS475981_71	1	Acetatifactor_sp900066365	UHGG
CosteaPI_2017__SID713B066-11-90-0__bin.86	1	Acetatifactor_sp900066365	UHGG
HMP_2012__SRS015065__bin.27	1	Acetatifactor_sp900066365	UHGG
ZeeviD_2015__PNP_Main_126__bin.18	1	Acetatifactor_sp900066365	UHGG
GeversD_2014__SKBSTL062__bin.9	1	Acetatifactor_sp900066365	UHGG
20287_6_17	1	Acetatifactor_sp900066365	UHGG
ERR1913088_bin.1	1	Acetatifactor_sp900066365	UHGG
LiJ_2014__MH0379__bin.67	1	Acetatifactor_sp900066365	UHGG
CosteaPI_2017__SID713A009-11-90-0__bin.44	1	Acetatifactor_sp900066365	UHGG
XieH_2016__YSZC12003_37201__bin.33	1	Acetatifactor_sp900066365	UHGG
ERS396500_99	1	Acetatifactor_sp900066365	UHGG
XieH_2016__YSZC12003_37136__bin.44	1	Acetatifactor_sp900066365	UHGG
QinN_2014__LD-25__bin.27	1	Acetatifactor_sp900066365	UHGG
ZellerG_2014__CCIS22416007ST-4-0__bin.16	1	Acetatifactor_sp900066365	UHGG
ERR1913121_bin.17	1	Acetatifactor_sp900066365	UHGG
SRS024132_110	1	Acetatifactor_sp900066365	UHGG
YuJ_2015__SZAXPI017581-93__bin.27	1	Acetatifactor_sp900066365	UHGG
ERR1293638_bin.21	1	Acetatifactor_sp900066365	UHGG
QinN_2014__LD-24__bin.1	1	Acetatifactor_sp900066365	UHGG
LiJ_2014__MH0354__bin.23	1	Acetatifactor_sp900066365	UHGG
SRS1735441_5	1	Acetatifactor_sp900066365	UHGG
CosteaPI_2017__SID713A056-11-0-0__bin.36	1	Acetatifactor_sp900066365	UHGG
ERR1578621_bin.7	1	Acetatifactor_sp900066365	UHGG
ERR1913090_bin.23	1	Acetatifactor_sp900066365	UHGG
NielsenHB_2014__O2_UC58_2__bin.31	1	Acetatifactor_sp900066365	UHGG
XieH_2016__YSZC12003_36521__bin.100	1	Acetatifactor_sp900066365	UHGG
VatanenT_2016__G80372__bin.4	1	Acetatifactor_sp900066365	UHGG
HMP_2012__SRS024132__bin.44	1	Acetatifactor_sp900066365	UHGG
ERR1018301_bin.19	1	Acetatifactor_sp900066365	UHGG
ERR1305891_bin.60	1	Acetatifactor_sp900066365	UHGG
VatanenT_2016__G78825__bin.10	1	Acetatifactor_sp900066365	UHGG
NielsenHB_2014__MH0030__bin.14	1	Acetatifactor_sp900066365	UHGG
LouisS_2016__AS62_0__bin.22	1	Acetatifactor_sp900066365	UHGG
SRR6028285_bin.8	1	Acetatifactor_sp900066365	UHGG
LiJ_2017__H3M516845__bin.2	1	Acetatifactor_sp900066365	UHGG
YuJ_2015__SZAXPI015264-87__bin.77	1	Acetatifactor_sp900066365	UHGG
SRR341618_bin.28	1	Acetatifactor_sp900066365	UHGG
ZeeviD_2015__PNP_Main_499__bin.19	1	Acetatifactor_sp900066365	UHGG
LiuW_2016__SRR3993014__bin.72	1	Acetatifactor_sp900066365	UHGG
YuJ_2015__SZAXPI017584-108__bin.1	1	Acetatifactor_sp900066365	UHGG
BritoIL_2016__W1.21.ST__bin.21	1	Acetatifactor_sp900066365	UHGG
FengQ_2015__SID531361__bin.39	1	Acetatifactor_sp900066365	UHGG
BritoIL_2016__M1.35.ST__bin.33	1	Acetatifactor_sp900066365	UHGG
FerrettiP_2018__CA_C10019IS2318FE_t1M15__bin.37	1	Acetatifactor_sp900066365	UHGG
LiuW_2016__SRR3993035__bin.61	1	Acetatifactor_sp900066365	UHGG
XieH_2016__YSZC12003_37277__bin.46	1	Acetatifactor_sp900066365	UHGG
ChengpingW_2017__AS77raw__bin.18	1	Acetatifactor_sp900066365	UHGG
ERR1190642_bin.35	1	Acetatifactor_sp900066365	UHGG
XieH_2016__YSZC12003_37337__bin.83	1	Acetatifactor_sp900066365	UHGG
CosteaPI_2017__SID713B072-11-90-0__bin.24	1	Acetatifactor_sp900066365	UHGG
ERR1620299_bin.7	1	Acetatifactor_sp900066365	UHGG
LiJ_2014__MH0397__bin.16	1	Acetatifactor_sp900066365	UHGG
QinN_2014__LD-9__bin.23	1	Acetatifactor_sp900066365	UHGG
QinJ_2012__CON-070__bin.9	1	Acetatifactor_sp900066365	UHGG
SRR5127709_bin.9	1	Acetatifactor_sp900066365	UHGG
WenC_2017__RA076__bin.1	1	Acetatifactor_sp900066365	UHGG
QinN_2014__LD-38__bin.20	1	Acetatifactor_sp900066365	UHGG
SRR5056973_bin.12	1	Acetatifactor_sp900066365	UHGG
ZellerG_2014__CCIS41222843ST-4-0__bin.18	1	Acetatifactor_sp900066365	UHGG
ERR1297740_bin.22	1	Acetatifactor_sp900066365	UHGG
NielsenHB_2014__MH0012__bin.16	1	Acetatifactor_sp900066365	UHGG
LeChatelierE_2013__MH0333__bin.42	1	Acetatifactor_sp900066365	UHGG
VogtmannE_2016__MMRS42570301ST-27-0-0__bin.25	1	Acetatifactor_sp900066365	UHGG
VogtmannE_2016__MMRS18295921ST-27-0-0__bin.50	1	Acetatifactor_sp900066365	UHGG
BackhedF_2015__SID582_M__bin.48	1	Acetatifactor_sp900066365	UHGG
ERR1293580_bin.2	1	Acetatifactor_sp900066365	UHGG
SRR4451660_bin.2	1	Acetatifactor_sp900066365	UHGG
CosteaPI_2017__mickey2-11-30-0__bin.51	1	Acetatifactor_sp900066365	UHGG
NielsenHB_2014__MH0039__bin.7	1	Acetatifactor_sp900066365	UHGG
LiJ_2014__V1.CD6-0-PT__bin.17	1	Acetatifactor_sp900066365	UHGG
ZeeviD_2015__PNP_Main_692__bin.24	1	Acetatifactor_sp900066365	UHGG
ZeeviD_2015__PNP_Main_271__bin.5	1	Acetatifactor_sp900066365	UHGG
HMP_2012__SRS053398__bin.27	1	Acetatifactor_sp900066365	UHGG
KarlssonFH_2013__S146__bin.28	1	Acetatifactor_sp900066365	UHGG
SRR5056932_bin.70	1	Acetatifactor_sp900066365	UHGG
LeChatelierE_2013__MH0039__bin.11	1	Acetatifactor_sp900066365	UHGG
CM_madagascar__A39_04_1FE__bin.27	1	Acetatifactor_sp900066365	UHGG
QinN_2014__HV-9__bin.7	1	Acetatifactor_sp900066365	UHGG
QinJ_2012__DLM028__bin.24	1	Acetatifactor_sp900066365	UHGG
SRR3737000_bin.16	1	Acetatifactor_sp900066365	UHGG
ZeeviD_2015__PNP_Main_181__bin.56	1	Acetatifactor_sp900066365	UHGG
NielsenHB_2014__V1_CD34_0__bin.45	1	Acetatifactor_sp900066365	UHGG
ERR1190952_bin.72	1	Acetatifactor_sp900066365	UHGG
ZeeviD_2015__PNP_Main_257__bin.11	1	Acetatifactor_sp900066365	UHGG
BackhedF_2015__SID624_M__bin.14	1	Acetatifactor_sp900066365	UHGG
CosteaPI_2017__pluto1-11-0-0__bin.30	1	Acetatifactor_sp900066365	UHGG
SchirmerM_2016__G88892__bin.7	1	Acetatifactor_sp900066365	UHGG
SRR341584_bin.10	1	Acetatifactor_sp900066365	UHGG
LiuW_2016__SRR3992986__bin.57	1	Acetatifactor_sp900066365	UHGG
ERR2013651_bin.36	1	Acetatifactor_sp900066365	UHGG
ERS396458_7	1	Acetatifactor_sp900066365	UHGG
SRS475598_43	1	Acetatifactor_sp900066365	UHGG
ChengpingW_2017__AS4raw__bin.15	1	Acetatifactor_sp900066365	UHGG
SRS1170765_29	1	Acetatifactor_sp900066365	UHGG
ERS608586_30	1	Acetatifactor_sp900066365	UHGG
BritoIL_2016__M1.26.ST__bin.57	1	Acetatifactor_sp900066365	UHGG
ERS537283_74	1	Acetatifactor_sp900066365	UHGG
ERR1190816_bin.38	1	Acetatifactor_sp900066365	UHGG
HeQ_2017__SZAXPI029586-105__bin.28	1	Acetatifactor_sp900066365	UHGG
BritoIL_2016__W1.27.ST__bin.44	1	Acetatifactor_sp900066365	UHGG
ERR011177_bin.7	1	Acetatifactor_sp900066365	UHGG
ZeeviD_2015__PNP_Main_671__bin.22	1	Acetatifactor_sp900066365	UHGG
LeChatelierE_2013__MH0185__bin.43	1	Acetatifactor_sp900066365	UHGG
LeChatelierE_2013__MH0433__bin.78	1	Acetatifactor_sp900066365	UHGG
LiJ_2014__MH0271__bin.18	1	Acetatifactor_sp900066365	UHGG
QinJ_2012__T2D-082__bin.15	1	Acetatifactor_sp900066365	UHGG
SRR5057068_bin.33	1	Acetatifactor_sp900066365	UHGG
ERR209268_bin.17	1	Acetatifactor_sp900066365	UHGG
SRS1735711_10	1	Acetatifactor_sp900066365	UHGG
Bengtsson-PalmeJ_2015__TRAVELRES1__bin.50	1	Acetatifactor_sp900066365	UHGG
ERR1297665_bin.30	1	Acetatifactor_sp900066365	UHGG
YuJ_2015__SZAXPI003409-8__bin.50	1	Acetatifactor_sp900066365	UHGG
SRS476209_22	1	Acetatifactor_sp900066365	UHGG
ERR209582_bin.4	1	Acetatifactor_sp900066365	UHGG
SRS476050_8	1	Acetatifactor_sp900066365	UHGG
QinN_2014__LD-16__bin.28	1	Acetatifactor_sp900066365	UHGG
LeChatelierE_2013__MH0102__bin.19	1	Acetatifactor_sp900066365	UHGG
NielsenHB_2014__MH0102__bin.46	1	Acetatifactor_sp900066365	UHGG
CosteaPI_2017__mickey2-11-0-0__bin.2	1	Acetatifactor_sp900066365	UHGG
NielsenHB_2014__V1_CD22_0__bin.51	1	Acetatifactor_sp900066365	UHGG
ERR1297703_bin.15	1	Acetatifactor_sp900066365	UHGG
Obregon-TitoAJ_2015__NO22__bin.46	1	Acetatifactor_sp900066365	UHGG
Bengtsson-PalmeJ_2015__TRAVELRES69__bin.35	1	Acetatifactor_sp900066365	UHGG
ERR321144_bin.6	1	Acetatifactor_sp900066365	UHGG
QinN_2014__HD-63__bin.32	1	Acetatifactor_sp900066365	UHGG
QinN_2014__LD-47__bin.6	1	Acetatifactor_sp900066365	UHGG
ERR414359_bin.31	1	Acetatifactor_sp900066365	UHGG
ZeeviD_2015__PNP_Main_311__bin.36	1	Acetatifactor_sp900066365	UHGG
SRR3992996_bin.29	1	Acetatifactor_sp900066365	UHGG
VogtmannE_2016__MMRS55294627ST-27-0-0__bin.10	1	Acetatifactor_sp900066365	UHGG
BritoIL_2016__W1.37.ST__bin.74	1	Acetatifactor_sp900066365	UHGG
ERR011169_bin.6	1	Acetatifactor_sp900066365	UHGG
SRS259572_13	1	Acetatifactor_sp900066365	UHGG
NielsenHB_2014__MH0175__bin.32	1	Acetatifactor_sp900066365	UHGG
QinJ_2012__NOF004__bin.13	1	Acetatifactor_sp900066365	UHGG
LeChatelierE_2013__MH0012__bin.55	1	Acetatifactor_sp900066365	UHGG
ERR1018267_bin.51	1	Acetatifactor_sp900066365	UHGG
SchirmerM_2016__G88893__bin.24	1	Acetatifactor_sp900066365	UHGG
CosteaPI_2017__SID713A005-11-90-0__bin.12	1	Acetatifactor_sp900066365	UHGG
SRR5056836_bin.55	1	Acetatifactor_sp900066365	UHGG
SRS1596814_108	1	Acetatifactor_sp900066365	UHGG
LeChatelierE_2013__MH0173__bin.19	1	Acetatifactor_sp900066365	UHGG
Bengtsson-PalmeJ_2015__TRAVELRES14__bin.6	1	Acetatifactor_sp900066365	UHGG
VatanenT_2016__G80389__bin.7	1	Acetatifactor_sp900066365	UHGG
SRS259446_31	1	Acetatifactor_sp900066365	UHGG
ERR1190659_bin.31	1	Acetatifactor_sp900066365	UHGG
BritoIL_2016__W2.8.ST__bin.17	1	Acetatifactor_sp900066365	UHGG
LiJ_2017__H3M517925__bin.25	1	Acetatifactor_sp900066365	UHGG
GeversD_2014__SKBSTL002__bin.10	1	Acetatifactor_sp900066365	UHGG
ZeeviD_2015__PNP_Main_557__bin.1	1	Acetatifactor_sp900066365	UHGG
BritoIL_2016__W2.67.ST__bin.53	1	Acetatifactor_sp900066365	UHGG
ZeeviD_2015__PNP_Main_49__bin.60	1	Acetatifactor_sp900066365	UHGG
SRR5057119_bin.64	1	Acetatifactor_sp900066365	UHGG
ERS235538_31	1	Acetatifactor_sp900066365	UHGG
SRS1719222_1	1	Acetatifactor_sp900066365	UHGG
ERS235552_15	1	Acetatifactor_sp900066365	UHGG
SchirmerM_2016__G89198__bin.23	1	Acetatifactor_sp900066365	UHGG
CosteaPI_2017__SID713B058-11-0-0__bin.7	1	Acetatifactor_sp900066365	UHGG
ERR1190935_bin.29	1	Acetatifactor_sp900066365	UHGG
LeChatelierE_2013__MH0036__bin.1	1	Acetatifactor_sp900066365	UHGG
QinJ_2012__DLF004__bin.15	1	Acetatifactor_sp900066365	UHGG
WenC_2017__RA045__bin.24	1	Agathobacter_faecis	UHGG
ChengpingW_2017__AS108raw__bin.31	1	Agathobacter_faecis	UHGG
ERR525804_bin.74	1	Agathobacter_faecis	UHGG
QinJ_2012__T2D-055__bin.7	1	Agathobacter_faecis	UHGG
LiJ_2014__O2.UC9-1__bin.55	1	Agathobacter_faecis	UHGG
XieH_2016__YSZC12003_37210__bin.52	1	Agathobacter_faecis	UHGG
SRR5127640_bin.8	1	Agathobacter_faecis	UHGG
BritoIL_2016__M1.4.ST__bin.60	1	Agathobacter_faecis	UHGG
ZeeviD_2015__PNP_Main_176__bin.18	1	Agathobacter_faecis	UHGG
LiJ_2017__H2M514909__bin.30	1	Agathobacter_faecis	UHGG
ERR1578633_bin.8	1	Agathobacter_faecis	UHGG
VatanenT_2016__G80547__bin.13	1	Agathobacter_faecis	UHGG
ERR011342_bin.6	1	Agathobacter_faecis	UHGG
WenC_2017__RA048__bin.46	1	Agathobacter_faecis	UHGG
ERS537359_50	1	Agathobacter_faecis	UHGG
SRR5127684_bin.24	1	Agathobacter_faecis	UHGG
WenC_2017__RA030__bin.17	1	Agathobacter_faecis	UHGG
YuJ_2015__SZAXPI015268-109__bin.38	1	Agathobacter_faecis	UHGG
ZeeviD_2015__PNP_Main_432__bin.45	1	Agathobacter_faecis	UHGG
SRS820605_17	1	Agathobacter_faecis	UHGG
CosteaPI_2017__peacemaker-11-392-1__bin.9	1	Agathobacter_faecis	UHGG
LiuW_2016__SRR3993060__bin.34	1	Agathobacter_faecis	UHGG
ZeeviD_2015__PNP_Main_208__bin.52	1	Agathobacter_faecis	UHGG
LiJ_2014__MH0391__bin.15	1	Agathobacter_faecis	UHGG
SRR769514_bin.31	1	Agathobacter_faecis	UHGG
SchirmerM_2016__G88948__bin.10	1	Agathobacter_faecis	UHGG
HeQ_2017__SZAXPI029567-80__bin.22	1	Agathobacter_faecis	UHGG
SRR5127492_bin.20	1	Agathobacter_faecis	UHGG
SRR769518_bin.14	1	Agathobacter_faecis	UHGG
ERR1190603_bin.10	1	Agathobacter_faecis	UHGG
ERR011275_bin.6	1	Agathobacter_faecis	UHGG
BritoIL_2016__W1.39.ST__bin.98	1	Agathobacter_faecis	UHGG
ERR1190954_bin.9	1	Agathobacter_faecis	UHGG
ERS537242_38	1	Agathobacter_faecis	UHGG
ERS396507_70	1	Agathobacter_faecis	UHGG
VatanenT_2016__G78565__bin.13	1	Agathobacter_faecis	UHGG
LeChatelierE_2013__MH0183__bin.45	1	Agathobacter_faecis	UHGG
FengQ_2015__SID530185__bin.1	1	Agathobacter_faecis	UHGG
ERR1190647_bin.7	1	Agathobacter_faecis	UHGG
ERR1620364_bin.31	1	Agathobacter_faecis	UHGG
ERR1190922_bin.12	1	Agathobacter_faecis	UHGG
RampelliS_2015__IT6__bin.9	1	Agathobacter_faecis	UHGG
LeChatelierE_2013__MH0292__bin.45	1	Agathobacter_faecis	UHGG
ERR1190610_bin.2	1	Agathobacter_faecis	UHGG
ZellerG_2014__CCIS59132091ST-4-0__bin.71	1	Agathobacter_faecis	UHGG
ZeeviD_2015__PNP_Main_207__bin.23	1	Agathobacter_faecis	UHGG
CosteaPI_2017__SID713A039-11-0-0__bin.72	1	Agathobacter_faecis	UHGG
LiJ_2014__MH0356__bin.54	1	Agathobacter_faecis	UHGG
XieH_2016__YSZC12003_35578__bin.47	1	Agathobacter_faecis	UHGG
ZeeviD_2015__PNP_Main_699__bin.46	1	Agathobacter_faecis	UHGG
ZeeviD_2015__PNP_Main_795__bin.12	1	Agathobacter_faecis	UHGG
BackhedF_2015__SID133_12M__bin.32	1	Agathobacter_faecis	UHGG
QinJ_2012__T2D-095__bin.11	1	Agathobacter_faecis	UHGG
ZeeviD_2015__PNP_Main_533__bin.25	1	Agathobacter_faecis	UHGG
ERS537192_63	1	Agathobacter_faecis	UHGG
BritoIL_2016__W2.5.ST__bin.32	1	Agathobacter_faecis	UHGG
SRR2155392_bin.25	1	Agathobacter_faecis	UHGG
SRR5558001_bin.24	1	Agathobacter_faecis	UHGG
FengQ_2015__SID31865__bin.44	1	Agathobacter_faecis	UHGG
RaymondF_2016__P25C7__bin.79	1	Agathobacter_faecis	UHGG
LeChatelierE_2013__MH0456__bin.45	1	Agathobacter_faecis	UHGG
ERR1305903_bin.40	1	Agathobacter_faecis	UHGG
SRR1492901_bin.6	1	Agathobacter_faecis	UHGG
ZeeviD_2015__PNP_Validation_12__bin.6	1	Agathobacter_faecis	UHGG
ZeeviD_2015__PNP_Main_336__bin.15	1	Agathobacter_faecis	UHGG
CM_madagascar__A49_01_1FE__bin.7	1	Agathobacter_faecis	UHGG
NielsenHB_2014__V1_UC43_0__bin.11	1	Agathobacter_faecis	UHGG
SRS476339_22	1	Agathobacter_faecis	UHGG
QinJ_2012__T2D-013__bin.35	1	Agathobacter_faecis	UHGG
NielsenHB_2014__O2_UC35_2__bin.39	1	Agathobacter_faecis	UHGG
SchirmerM_2016__G88743__bin.13	1	Agathobacter_faecis	UHGG
SRR5558052_bin.7	1	Agathobacter_faecis	UHGG
KarlssonFH_2013__S584__bin.43	1	Agathobacter_faecis	UHGG
ERS537266_34	1	Agathobacter_faecis	UHGG
BritoIL_2016__W1.33.ST__bin.29	1	Agathobacter_faecis	UHGG
HMP_2012__SRS015133__bin.18	1	Agathobacter_faecis	UHGG
ZeeviD_2015__PNP_Main_710__bin.22	1	Agathobacter_faecis	UHGG
ERS537373_32	1	Agathobacter_faecis	UHGG
XieH_2016__YSZC12003_37544__bin.21	1	Agathobacter_faecis	UHGG
SRS294821_29	1	Agathobacter_faecis	UHGG
NielsenHB_2014__O2_UC54_2__bin.36	1	Agathobacter_faecis	UHGG
QinJ_2012__CON-035__bin.7	1	Agathobacter_faecis	UHGG
NielsenHB_2014__MH0100__bin.44	1	Agathobacter_faecis	UHGG
SchirmerM_2016__G89122__bin.20	1	Agathobacter_faecis	UHGG
LeChatelierE_2013__MH0435__bin.29	1	Agathobacter_faecis	UHGG
BritoIL_2016__W2.52.ST__bin.12	1	Agathobacter_faecis	UHGG
SRS475693_46	1	Agathobacter_faecis	UHGG
CosteaPI_2017__donald2-11-0-0__bin.28	1	Agathobacter_faecis	UHGG
SRR6028315_bin.9	1	Agathobacter_faecis	UHGG
SRR4033075_bin.32	1	Agathobacter_faecis	UHGG
QinJ_2012__NOF001__bin.16	1	Agathobacter_faecis	UHGG
SRR1909607_bin.1	1	Agathobacter_faecis	UHGG
ZeeviD_2015__PNP_Main_316__bin.18	1	Agathobacter_faecis	UHGG
SRR6054421_bin.18	1	Agathobacter_faecis	UHGG
ZeeviD_2015__PNP_Main_776__bin.12	1	Agathobacter_faecis	UHGG
SRR1765511_bin.6	1	Agathobacter_faecis	UHGG
ERR1297843_bin.22	1	Agathobacter_faecis	UHGG
ERR1913082_bin.28	1	Agathobacter_faecis	UHGG
ERS396349_18	1	Agathobacter_faecis	UHGG
SRR4305105_bin.10	1	Agathobacter_faecis	UHGG
ZeeviD_2015__PNP_Main_58__bin.41	1	Agathobacter_faecis	UHGG
ZeeviD_2015__PNP_Main_205__bin.37	1	Agathobacter_faecis	UHGG
LiuW_2016__SRR3993013__bin.41	1	Agathobacter_faecis	UHGG
ERR414238_bin.7	1	Agathobacter_faecis	UHGG
SRS058723_25	1	Agathobacter_faecis	UHGG
ERS537329_77	1	Agathobacter_faecis	UHGG
SRR5279313_bin.22	1	Agathobacter_faecis	UHGG
VogtmannE_2016__MMRS16644320ST-27-0-0__bin.39	1	Agathobacter_faecis	UHGG
LiSS_2016__FAT_010-22-0-0__bin.33	1	Agathobacter_faecis	UHGG
ERR1305898_bin.12	1	Agathobacter_faecis	UHGG
FengQ_2015__SID531663__bin.3	1	Agathobacter_faecis	UHGG
BackhedF_2015__SID582_12M__bin.33	1	Agathobacter_faecis	UHGG
ERS396337_34	1	Agathobacter_faecis	UHGG
ERS396441_81	1	Agathobacter_faecis	UHGG
KarlssonFH_2013__S349__bin.37	1	Agathobacter_faecis	UHGG
YuJ_2015__SZAXPI015248-36__bin.55	1	Agathobacter_faecis	UHGG
BackhedF_2015__SID128_M__bin.65	1	Agathobacter_faecis	UHGG
ERR209562_bin.7	1	Agathobacter_faecis	UHGG
SRR3582151_bin.10	1	Agathobacter_faecis	UHGG
SRR1490874_bin.2	1	Agathobacter_faecis	UHGG
ERS608510_58	1	Agathobacter_faecis	UHGG
LiuW_2016__SRR3993045__bin.12	1	Agathobacter_faecis	UHGG
ERS608603_69	1	Agathobacter_faecis	UHGG
QinJ_2012__CON-017__bin.26	1	Agathobacter_faecis	UHGG
ERR414272_bin.13	1	Agathobacter_faecis	UHGG
QinJ_2012__DOM018__bin.15	1	Agathobacter_faecis	UHGG
QinN_2014__LD-7__bin.25	1	Agathobacter_faecis	UHGG
VatanenT_2016__G69206__bin.5	1	Agathobacter_faecis	UHGG
ERR1913004_bin.4	1	Agathobacter_faecis	UHGG
QinJ_2012__T2D-042__bin.66	1	Agathobacter_faecis	UHGG
ERR209390_bin.2	1	Agathobacter_faecis	UHGG
ZeeviD_2015__PNP_Main_192__bin.19	1	Agathobacter_faecis	UHGG
ERS473402_35	1	Agathobacter_faecis	UHGG
SRS820607_15	1	Agathobacter_faecis	UHGG
NielsenHB_2014__O2_UC56_2__bin.20	1	Agathobacter_faecis	UHGG
ZeeviD_2015__PNP_Main_286__bin.22	1	Agathobacter_faecis	UHGG
FengQ_2015__SID530075__bin.12	1	Agathobacter_faecis	UHGG
ERR1190532_bin.29	1	Agathobacter_faecis	UHGG
ERS537194_36	1	Agathobacter_faecis	UHGG
ZeeviD_2015__PNP_Main_713__bin.13	1	Agathobacter_faecis	UHGG
ERR1190881_bin.53	1	Agathobacter_faecis	UHGG
ERR1190861_bin.32	1	Agathobacter_faecis	UHGG
SRR341636_bin.8	1	Agathobacter_faecis	UHGG
SRS475701_12	1	Agathobacter_faecis	UHGG
ZellerG_2014__MMPU84450604ST__bin.49	1	Agathobacter_faecis	UHGG
ERS537369_70	1	Agathobacter_faecis	UHGG
BritoIL_2016__W2.6.ST__bin.19	1	Agathobacter_faecis	UHGG
ERR1578650_bin.57	1	Agathobacter_faecis	UHGG
ERS631831_48	1	Agathobacter_faecis	UHGG
ERS235536_19	1	Agathobacter_faecis	UHGG
ERS235574_14	1	Agathobacter_faecis	UHGG
SRR6028181_bin.9	1	Agathobacter_faecis	UHGG
SchirmerM_2016__G89197__bin.17	1	Agathobacter_faecis	UHGG
ERR1190631_bin.22	1	Agathobacter_faecis	UHGG
LeChatelierE_2013__MH0405__bin.60	1	Agathobacter_faecis	UHGG
LiJ_2014__MH0378__bin.30	1	Agathobacter_faecis	UHGG
QinJ_2012__T2D-016__bin.36	1	Agathobacter_faecis	UHGG
QinJ_2012__T2D-068__bin.19	1	Agathobacter_faecis	UHGG
QinJ_2012__T2D-009__bin.17	1	Agathobacter_faecis	UHGG
QinJ_2012__CON-031__bin.31	1	Agathobacter_faecis	UHGG
SRR4305523_bin.3	1	Agathobacter_faecis	UHGG
SRR5127687_bin.6	1	Agathobacter_faecis	UHGG
SRR5558322_bin.8	1	Agathobacter_faecis	UHGG
SRS294997_25	1	Agathobacter_faecis	UHGG
KarlssonFH_2013__S380__bin.13	1	Agathobacter_faecis	UHGG
SRR585786_bin.43	1	Agathobacter_faecis	UHGG
SRR6028310_bin.5	1	Agathobacter_faecis	UHGG
SRS295009_29	1	Agathobacter_faecis	UHGG
SRR5558002_bin.4	1	Agathobacter_faecis	UHGG
ERR1913011_bin.16	1	Agathobacter_faecis	UHGG
ERS537352_21	1	Agathobacter_faecis	UHGG
Bengtsson-PalmeJ_2015__TRAVELRES68__bin.1	1	Agathobacter_faecis	UHGG
ZellerG_2014__CCIS53043478ST-4-0__bin.13	1	Agathobacter_faecis	UHGG
CM_madagascar__A40_02_1FE__bin.29	1	Agathobacter_faecis	UHGG
ERR525867_bin.22	1	Agathobacter_faecis	UHGG
ERR209480_bin.47	1	Agathobacter_faecis	UHGG
SRR5558006_bin.13	1	Agathobacter_faecis	UHGG
SRR1915766_bin.5	1	Agathobacter_faecis	UHGG
ERR1018272_bin.39	1	Agathobacter_faecis	UHGG
FengQ_2015__SID530026__bin.49	1	Agathobacter_faecis	UHGG
ZeeviD_2015__PNP_Main_55__bin.23	1	Agathobacter_faecis	UHGG
ERR1190823_bin.37	1	Agathobacter_faecis	UHGG
SRR1980248_bin.5	1	Agathobacter_faecis	UHGG
FengQ_2015__SID31876__bin.46	1	Agathobacter_faecis	UHGG
SRR5558187_bin.17	1	Agathobacter_faecis	UHGG
ZellerG_2014__CCMD23101338ST-21-0__bin.36	1	Agathobacter_faecis	UHGG
SRR5056841_bin.105	1	Agathobacter_faecis	UHGG
SRS476185_6	1	Agathobacter_faecis	UHGG
SRS294974_18	1	Agathobacter_faecis	UHGG
CosteaPI_2017__SID713B016-11-90-0__bin.42	1	Agathobacter_faecis	UHGG
ERR1293690_bin.4	1	Agathobacter_faecis	UHGG
ZellerG_2014__CCIS17669415ST-4-0__bin.16	1	Agathobacter_faecis	UHGG
FengQ_2015__SID530558__bin.6	1	Agathobacter_faecis	UHGG
Bengtsson-PalmeJ_2015__TRAVELRES58__bin.63	1	Agathobacter_faecis	UHGG
ERR912185_bin.18	1	Agathobacter_faecis	UHGG
ERS537322_48	1	Agathobacter_faecis	UHGG
SRR5127404_bin.10	1	Agathobacter_faecis	UHGG
ERR688598_bin.38	1	Agathobacter_faecis	UHGG
ERS608534_64	1	Agathobacter_faecis	UHGG
SRS294979_36	1	Agathobacter_faecis	UHGG
SRS143780_22	1	Agathobacter_faecis	UHGG
ERS396541_85	1	Agathobacter_faecis	UHGG
QinJ_2012__T2D-088__bin.41	1	Agathobacter_faecis	UHGG
ERS608495_80	1	Agathobacter_faecis	UHGG
SchirmerM_2016__G88830__bin.23	1	Agathobacter_faecis	UHGG
SRR1916000_bin.11	1	Agathobacter_faecis	UHGG
ERS396499_8	1	Agathobacter_faecis	UHGG
SchirmerM_2016__G88927__bin.5	1	Agathobacter_faecis	UHGG
ERR209581_bin.24	1	Agathobacter_faecis	UHGG
ZellerG_2014__CCIS23164343ST-4-0__bin.40	1	Agathobacter_faecis	UHGG
ZeeviD_2015__PNP_Main_84__bin.48	1	Agathobacter_faecis	UHGG
VogtmannE_2016__MMRS38861560ST-27-0-0__bin.35	1	Agathobacter_faecis	UHGG
HMP_2012__SRS023526__bin.11	1	Agathobacter_faecis	UHGG
ZeeviD_2015__PNP_Main_167__bin.22	1	Agathobacter_faecis	UHGG
WenC_2017__RA051__bin.26	1	Agathobacter_faecis	UHGG
SRR6028239_bin.5	1	Agathobacter_faecis	UHGG
SRR6028629_bin.9	1	Agathobacter_faecis	UHGG
XieH_2016__YSZC12003_37096__bin.6	1	Agathobacter_faecis	UHGG
ERR321269_bin.21	1	Agathobacter_faecis	UHGG
FengQ_2015__SID530215__bin.17	1	Agathobacter_faecis	UHGG
SchirmerM_2016__G89051__bin.6	1	Agathobacter_faecis	UHGG
SRR1765483_bin.12	1	Agathobacter_faecis	UHGG
SRR5558196_bin.109	1	Agathobacter_faecis	UHGG
HeQ_2017__SZAXPI029563-66__bin.42	1	Agathobacter_faecis	UHGG
SRR2992891_bin.10	1	Agathobacter_faecis	UHGG
ERS473186_45	1	Agathobacter_faecis	UHGG
ERR321449_bin.2	1	Agathobacter_faecis	UHGG
ERR1297700_bin.7	1	Agathobacter_faecis	UHGG
SRR5057108_bin.29	1	Agathobacter_faecis	UHGG
BackhedF_2015__SID274_M__bin.42	1	Agathobacter_faecis	UHGG
FengQ_2015__SID532832__bin.37	1	Agathobacter_faecis	UHGG
SRR5127565_bin.19	1	Agathobacter_faecis	UHGG
ERR209777_bin.27	1	Agathobacter_faecis	UHGG
ZeeviD_2015__PNP_Main_361__bin.60	1	Agathobacter_faecis	UHGG
QinN_2014__LD-40__bin.15	1	Agathobacter_faecis	UHGG
SRR6028306_bin.16	1	Agathobacter_faecis	UHGG
SRS1719382_5	1	Agathobacter_faecis	UHGG
CM_madagascar__V36_02_2FE__bin.3	1	Agathobacter_faecis	UHGG
YuJ_2015__SZAXPI015223-158__bin.60	1	Agathobacter_faecis	UHGG
LiJ_2014__O2.UC46-1__bin.28	1	Agathobacter_faecis	UHGG
ZeeviD_2015__PNP_Validation_25__bin.25	1	Agathobacter_faecis	UHGG
BackhedF_2015__SID276_M__bin.2	1	Agathobacter_faecis	UHGG
WenC_2017__N010__bin.53	1	Agathobacter_faecis	UHGG
KarlssonFH_2013__S468__bin.33	1	Agathobacter_faecis	UHGG
HMP_2012__SRS017821__bin.47	1	Agathobacter_faecis	UHGG
ERS537291_46	1	Agathobacter_faecis	UHGG
NielsenHB_2014__MH0002__bin.17	1	Agathobacter_faecis	UHGG
LiJ_2014__V1.FI09__bin.61	1	Agathobacter_faecis	UHGG
ERS537376_36	1	Agathobacter_faecis	UHGG
SRR5275456_bin.8	1	Agathobacter_faecis	UHGG
ERR2013639_bin.19	1	Agathobacter_faecis	UHGG
LiuW_2016__SRR3993007__bin.38	1	Agathobacter_faecis	UHGG
BritoIL_2016__M2.50.ST__bin.72	1	Agathobacter_faecis	UHGG
ZellerG_2014__CCIS05314658ST-4-0__bin.20	1	Agathobacter_faecis	UHGG
ERS608583_42	1	Agathobacter_faecis	UHGG
NielsenHB_2014__MH0019__bin.12	1	Agathobacter_faecis	UHGG
SRS1596835_110	1	Agathobacter_faecis	UHGG
ERS608548_23	1	Agathobacter_faecis	UHGG
SRS076756_5	1	Agathobacter_faecis	UHGG
BackhedF_2015__SID39_M__bin.61	1	Agathobacter_faecis	UHGG
YuJ_2015__SZAXPI015222-123__bin.63	1	Agathobacter_faecis	UHGG
ERS537406_5	1	Agathobacter_faecis	UHGG
WenC_2017__RA118__bin.46	1	Agathobacter_faecis	UHGG
YuJ_2015__SZAXPI003424-12__bin.54	1	Agathobacter_faecis	UHGG
ZeeviD_2015__PNP_Main_345__bin.3	1	Agathobacter_faecis	UHGG
ERR011279_bin.14	1	Agathobacter_faecis	UHGG
SRR5056889_bin.55	1	Agathobacter_faecis	UHGG
LiSS_2016__FAT_015-22-14-0__bin.4	1	Agathobacter_faecis	UHGG
SRS259542_16	1	Agathobacter_faecis	UHGG
ZeeviD_2015__PNP_Main_221__bin.4	1	Agathobacter_faecis	UHGG
SRS254783_9	1	Agathobacter_faecis	UHGG
SRS475988_23	1	Agathobacter_faecis	UHGG
ERS537300_80	1	Agathobacter_faecis	UHGG
QinN_2014__HV-27__bin.8	1	Agathobacter_faecis	UHGG
SRR341688_bin.21	1	Agathobacter_faecis	UHGG
QinN_2014__HD-48__bin.6	1	Agathobacter_faecis	UHGG
ZeeviD_2015__PNP_Main_756__bin.22	1	Agathobacter_faecis	UHGG
ZeeviD_2015__PNP_Main_661__bin.32	1	Agathobacter_faecis	UHGG
SRR2857886_bin.80	1	Agathobacter_faecis	UHGG
ChengpingW_2017__AS128raw__bin.58	1	Agathobacter_faecis	UHGG
LiJ_2014__MH0329__bin.52	1	Agathobacter_faecis	UHGG
ERR209439_bin.6	1	Agathobacter_faecis	UHGG
ZeeviD_2015__PNP_Main_616__bin.22	1	Agathobacter_faecis	UHGG
ZeeviD_2015__PNP_Main_693__bin.20	1	Agathobacter_faecis	UHGG
LiJ_2014__V1.UC38-4__bin.26	1	Agathobacter_faecis	UHGG
ZeeviD_2015__PNP_Main_702__bin.19	1	Agathobacter_faecis	UHGG
BritoIL_2016__W1.15.ST__bin.4	1	Agathobacter_faecis	UHGG
NielsenHB_2014__MH0099__bin.36	1	Agathobacter_faecis	UHGG
XieH_2016__YSZC12003_35365__bin.39	1	Agathobacter_faecis	UHGG
ERR1190624_bin.19	1	Agathobacter_faecis	UHGG
ERS537223_38	1	Agathobacter_faecis	UHGG
LeChatelierE_2013__MH0412__bin.60	1	Agathobacter_faecis	UHGG
SchirmerM_2016__G88903__bin.16	1	Agathobacter_faecis	UHGG
SRR5558013_bin.6	1	Agathobacter_faecis	UHGG
SRS1596857_102	1	Agathobacter_faecis	UHGG
SRR1761699_bin.58	1	Agathobacter_faecis	UHGG
NielsenHB_2014__O2_UC44_0__bin.19	1	Agathobacter_faecis	UHGG
SRR5127711_bin.8	1	Agathobacter_faecis	UHGG
ERR209393_bin.5	1	Agathobacter_faecis	UHGG
LiuW_2016__SRR3993056__bin.38	1	Agathobacter_faecis	UHGG
ERR589513_bin.16	1	Agathobacter_faecis	UHGG
LeChatelierE_2013__MH0229__bin.79	1	Agathobacter_faecis	UHGG
SRR5032330_bin.18	1	Agathobacter_faecis	UHGG
XieH_2016__YSZC12003_37195__bin.28	1	Agathobacter_faecis	UHGG
SchirmerM_2016__G89067__bin.31	1	Agathobacter_faecis	UHGG
LeChatelierE_2013__MH0415__bin.82	1	Agathobacter_faecis	UHGG
YuJ_2015__SZAXPI015220-136__bin.59	1	Agathobacter_faecis	UHGG
LiJ_2017__nHM612709__bin.35	1	Agathobacter_faecis	UHGG
VatanenT_2016__G80340__bin.2	1	Agathobacter_faecis	UHGG
ERR1190573_bin.19	1	Agathobacter_faecis	UHGG
SRR341705_bin.8	1	Agathobacter_faecis	UHGG
CM_madagascar__V53_02_1FE__bin.42	1	Agathobacter_faecis	UHGG
ERR1297753_bin.5	1	Agathobacter_faecis	UHGG
VatanenT_2016__G80321__bin.15	1	Agathobacter_faecis	UHGG
BritoIL_2016__M1.61.ST__bin.48	1	Agathobacter_faecis	UHGG
XieH_2016__YSZC12003_35712__bin.3	1	Agathobacter_faecis	UHGG
SRR5279263_bin.17	1	Agathobacter_faecis	UHGG
SRR1197054_bin.17	1	Agathobacter_faecis	UHGG
KarlssonFH_2013__S598__bin.32	1	Agathobacter_faecis	UHGG
SRR4305428_bin.3	1	Agathobacter_faecis	UHGG
HeQ_2017__SZAXPI029594-136__bin.52	1	Agathobacter_faecis	UHGG
ERS396529_55	1	Agathobacter_faecis	UHGG
BackhedF_2015__SID590_M__bin.21	1	Agathobacter_faecis	UHGG
SRR6028289_bin.12	1	Agathobacter_faecis	UHGG
SRR5127576_bin.11	1	Agathobacter_faecis	UHGG
QinJ_2012__NLF012__bin.18	1	Agathobacter_faecis	UHGG
WenC_2017__RA023__bin.22	1	Agathobacter_faecis	UHGG
CM_madagascar__A25_01_1FE__bin.24	1	Agathobacter_faecis	UHGG
QinN_2014__HD-79__bin.3	1	Agathobacter_faecis	UHGG
ZeeviD_2015__PNP_Main_567__bin.29	1	Agathobacter_faecis	UHGG
NielsenHB_2014__V1_UC35_0__bin.52	1	Agathobacter_faecis	UHGG
LeChatelierE_2013__MH0165__bin.34	1	Agathobacter_faecis	UHGG
KarlssonFH_2013__S244__bin.3	1	Agathobacter_faecis	UHGG
SRS294834_32	1	Agathobacter_faecis	UHGG
ZeeviD_2015__PNP_Main_150__bin.16	1	Agathobacter_faecis	UHGG
XieH_2016__YSZC12003_37194__bin.16	1	Agathobacter_faecis	UHGG
[truncated: 27,180 more rows]
