# Supplementary material for: Gene-specific selective sweeps are pervasive across human gut microbiomes
Source: Nature. 2025 Dec 17;650(8102):710–7. doi: 10.1038/s41586-025-09798-y (PMC12916291; doi:10.1038/s41586-025-09798-y)
Supplement: Supplementary file 6 — Peaks. [file 41586_2025_9798_MOESM6_ESM.txt]

Gene	Contig	SNV position (contig)	Species	Peak number	Gene product	iLDS	Country	Data type	COG	EC
1073351.3.peg.1637	NZ_DS499676	287262	Bacteroides_stercoris_56735	1.0	CobN-like chelatase BtuS for metalloporphyrine salvage	19.22012012969944		QP	H
1073351.3.peg.1638	NZ_DS499676	288901	Bacteroides_stercoris_56735	1.0	TonB-Dependent Hemoglobin Receptor HmuR	38.89760023127906		QP	P
1073351.3.peg.1640	NZ_DS499676	291841	Bacteroides_stercoris_56735	1.0	NAD-specific glutamate dehydrogenase (EC 1.4.1.2)	41.347806353474695		QP	C	1.4.1.2|Glutamate dehydrogenase
1073351.3.peg.1644	NZ_DS499676	299279	Bacteroides_stercoris_56735	1.0	hypothetical protein	18.88019197279817		QP	S
1073351.3.peg.2226	NZ_DS499671	205007	Bacteroides_stercoris_56735	3.0	Transcriptional regulator, MarR family	9.566138191624027		QP	K
1073351.3.peg.354	NZ_DS499674	274367	Bacteroides_stercoris_56735	4.0	hypothetical protein	8.783170464474845		QP	F
1073351.3.peg.636	NZ_DS499674	615173	Bacteroides_stercoris_56735	6.0	COG1649 predicted glycoside hydrolase	7.436379190308073		QP	S
1073351.3.peg.766	NZ_DS499666	13778	Bacteroides_stercoris_56735	2.0	hypothetical protein	16.318963349224216		QP	S
1073351.3.peg.767	NZ_DS499666	12017	Bacteroides_stercoris_56735	2.0	Lipopolysaccharide export system permease protein LptF / Domain of unknown function	18.684130157031166		QP	S
1118061.3.peg.1304	CAHA01000036	47663	Bacteroidales_bacterium_58650	7.0	hypothetical protein	8.226976559421582		QP
1118061.3.peg.1570	CAHA01000038	16455	Bacteroidales_bacterium_58650	6.0	hypothetical protein	6.135157639773343		QP
1118061.3.peg.1574	CAHA01000038	19094	Bacteroidales_bacterium_58650	6.0	hypothetical protein	9.657874275788627		QP
1118061.3.peg.1844	CAHA01000043	16365	Bacteroidales_bacterium_58650	1.0	hypothetical protein	17.18598294165973		QP	-
1118061.3.peg.1845	CAHA01000043	16871	Bacteroidales_bacterium_58650	1.0	putative surface layer protein	31.394228329864845		QP	S
1118061.3.peg.1846	CAHA01000043	18557	Bacteroidales_bacterium_58650	1.0	putative cell surface protein	45.88636929810462		QP	S
1118061.3.peg.2207	CAHA01000048	27979	Bacteroidales_bacterium_58650	5.0	hypothetical protein	9.625392674941155		QP	S
1118061.3.peg.2211	CAHA01000048	29622	Bacteroidales_bacterium_58650	5.0	3'(2'),5'-bisphosphate nucleotidase (EC 3.1.3.7)	9.865569992063556		QP	P	3.1.3.7|3'(2'),5'-bisphosphate nucleotidase
1118061.3.peg.237	CAHA01000005	42472	Bacteroidales_bacterium_58650	2.0	Iron-sulfur cluster-binding protein	22.83087811641016		QP	C
1118061.3.peg.2507	CAHA01000051	121973	Bacteroidales_bacterium_58650	4.0	Phosphoglycerol transferase-like protein	13.54385810471641		QP	M
1118061.3.peg.638	CAHA01000016	17248	Bacteroidales_bacterium_58650	3.0	hypothetical protein	6.000787938414065		QP	-
1118061.3.peg.639	CAHA01000016	17846	Bacteroidales_bacterium_58650	3.0	Glycerol-3-phosphate regulon repressor GlpR	6.6984104425577975		QP	K
1118061.3.peg.641	CAHA01000016	20746	Bacteroidales_bacterium_58650	3.0	L-ribulose-5-phosphate 4-epimerase (EC 5.1.3.4)	7.22717027783708		QP	G	5.1.3.4|L-ribulose-5-phosphate 4-epimerase
1118061.3.peg.644	CAHA01000016	23399	Bacteroidales_bacterium_58650	3.0	hypothetical protein	7.95844504153675		QP
1118061.3.peg.649	CAHA01000016	29030	Bacteroidales_bacterium_58650	3.0	Glycosyl transferase, group 1	14.192122317409652		QP	M
1118061.3.peg.650	CAHA01000016	29405	Bacteroidales_bacterium_58650	3.0	Cytochrome c-type biogenesis protein DsbD, protein-disulfide reductase (EC 1.8.1.8)	14.958751043486403		QP	CO	1.8.1.8|Protein-disulfide reductase
1120974.3.peg.1005	ARFY01000024	56341	Alistipes_onderdonkii_55464	2.0	5-formyltetrahydrofolate cyclo-ligase (EC 6.3.3.2)	7.417309152875668		QP	H	6.3.3.2|5-formyltetrahydrofolate cyclo-ligase
1120974.3.peg.1021	ARFY01000024	69573	Alistipes_onderdonkii_55464	2.0	glycosyl transferase, group 1/2 family protein	7.450074593852286		QP	S
1120974.3.peg.1025	ARFY01000024	75208	Alistipes_onderdonkii_55464	2.0	hypothetical protein	17.78851828773602		QP	-
1120974.3.peg.1026	ARFY01000024	75671	Alistipes_onderdonkii_55464	2.0	hypothetical protein	19.05955051205717		QP	S
1120974.3.peg.1136	ARFY01000024	199213	Alistipes_onderdonkii_55464	1.0	hypothetical protein	10.951090908737587		QP	J
1120974.3.peg.1137	ARFY01000024	200236	Alistipes_onderdonkii_55464	1.0	Transcriptional regulator, AraC family	10.23211934091631		QP	K
1120974.3.peg.1141	ARFY01000024	203881	Alistipes_onderdonkii_55464	1.0	Acetyl-CoA synthetase (EC 6.2.1.1)	12.091241379855596		QP	I	6.2.1.1|Acetate--CoA ligase
1120974.3.peg.1143	ARFY01000024	204546	Alistipes_onderdonkii_55464	1.0	Transcriptional regulator, Xre family	14.480834034774992		QP	K
1120974.3.peg.1150	ARFY01000024	211656	Alistipes_onderdonkii_55464	1.0	Na+/H+ antiporter NhaA type	20.39410668687844		QP	P
1120974.3.peg.1151	ARFY01000024	212982	Alistipes_onderdonkii_55464	1.0	Agmatinase (EC 3.5.3.11)	7.0320189524070535		QP	E	3.5.3.11|Agmatinase
1120974.3.peg.1931	ARFY01000028	232359	Alistipes_onderdonkii_55464	9.0	hypothetical protein	6.364527590863337		QP	EM
1120974.3.peg.2152	ARFY01000029	142254	Alistipes_onderdonkii_55464	7.0	hypothetical protein	6.664320972721072		QP	S
1120974.3.peg.2702	ARFY01000030	387579	Alistipes_onderdonkii_55464	4.0	outer membrane efflux protein	11.08684611362487		QP	MU
1120974.3.peg.2911	ARFY01000032	109828	Alistipes_onderdonkii_55464	6.0	hypothetical protein	9.450418034606551		QP	U
1120974.3.peg.3288	ARFY01000032	583676	Alistipes_onderdonkii_55464	3.0	hypothetical protein	6.322874354419307		QP	A
1120974.3.peg.3297	ARFY01000032	594001	Alistipes_onderdonkii_55464	3.0	hypothetical protein	8.44145080469057		QP	S
1120974.3.peg.3298	ARFY01000032	594335	Alistipes_onderdonkii_55464	3.0	hypothetical protein	11.099454404376129		QP
1160721.7.peg.1108	HF545616	1226680	Ruminococcus_bicirculans_59300	4.0	hypothetical protein	35.589941818235275		QP	U
1160721.7.peg.115	HF545616	136292	Ruminococcus_bicirculans_59300	3.0	hypothetical protein	94.88527990697348		QP	M
1160721.7.peg.1566	HF545616	1724524	Ruminococcus_bicirculans_59300	7.0	Superfamily I DNA/RNA helicase protein	9.79492301835232		QP	L
1160721.7.peg.1567	HF545616	1724643	Ruminococcus_bicirculans_59300	7.0	hypothetical protein	9.071292311152654		QP	S
1160721.7.peg.2369	HF545617	314230	Ruminococcus_bicirculans_59300	6.0	hypothetical protein	14.36453320707746		QP
1160721.7.peg.2370	HF545617	314781	Ruminococcus_bicirculans_59300	6.0	hypothetical protein	19.22068985779108		QP
1160721.7.peg.2406	HF545617	363117	Ruminococcus_bicirculans_59300	8.0	hypothetical protein	7.852619872678378		QP
1160721.7.peg.2546	HF545617	521491	Ruminococcus_bicirculans_59300	2.0	hypothetical protein	104.64766069910388		QP	-
1160721.7.peg.2567	HF545617	547069	Ruminococcus_bicirculans_59300	1.0	hypothetical protein	160.04445741377992		QP	S
1160721.7.peg.879	HF545616	978391	Ruminococcus_bicirculans_59300	5.0	hypothetical protein	33.943792733816075		QP	-
1163670.3.peg.1934	NZ_EQ973490	834431	Bacteroides_cellulosilyticus_58046	1.0	FIG01423360: glycoside hydrolase	13.93814962370674		QP	G
1163670.3.peg.1958	NZ_EQ973490	872948	Bacteroides_cellulosilyticus_58046	1.0	hypothetical protein	12.6486500955828		QP	KLT
1163670.3.peg.2484	NZ_EQ973490	1697673	Bacteroides_cellulosilyticus_58046	3.0	Beta-mannosidase (EC 3.2.1.25)	13.503556391391957		QP	G	3.2.1.25|Beta-mannosidase
1203465.3.peg.3065	NZ_EQ973490	797677	Bacteroides_cellulosilyticus_58046	1.0	Two-component system sensor histidine kinase	18.73323813399846		QP	T
1203465.3.peg.3463	NZ_EQ973490	815836	Bacteroides_cellulosilyticus_58046	1.0	FIG00938305: hypothetical protein	23.7981238832548		QP	O
1203465.3.peg.3473	NZ_EQ973490	835812	Bacteroides_cellulosilyticus_58046	1.0	hypothetical protein	11.723857967476109		QP	C
1203465.3.peg.3497	NZ_EQ973490	869727	Bacteroides_cellulosilyticus_58046	1.0	hypothetical protein	14.603216182328158		QP	O
1203465.3.peg.4906	NZ_EQ973488	57168	Bacteroides_cellulosilyticus_58046	2.0	Integral membrane protein	19.807055022761023		QP	S
1235785.3.peg.4661	NZ_GG695903	289235	Bacteroides_thetaiotaomicron_56941	2.0	Outer membrane protein SusF	6.43529524587085		QP	S
1235785.3.peg.88	NZ_GG695905	157263	Bacteroides_thetaiotaomicron_56941	1.0	putative cell surface protein	9.812606565348537		QP	N
1235786.3.peg.4170	NC_009614	2101006	Bacteroides_vulgatus_57955	1.0	hypothetical protein	20.75001921277673		QP	-
1235786.3.peg.4177	NC_009614	2108830	Bacteroides_vulgatus_57955	1.0	Transcriptional regulator, GntR family	16.353321896477883		QP	K
1235787.3.peg.720	NZ_DS362248	228564	Bacteroides_uniformis_57318	3.0	beta-glucosidase (EC 3.2.1.21)	10.154265629053883		QP	G	3.2.1.21|Beta-glucosidase
1268240.3.peg.1422	NZ_EQ973488	77705	Bacteroides_cellulosilyticus_58046	2.0	hypothetical protein	16.434976656808978		QP	S
1268240.3.peg.2023	NZ_EQ973491	392173	Bacteroides_cellulosilyticus_58046	6.0	rhamnogalacturonan acetylesterase	7.552326346606792		QP	M
1268240.3.peg.2029	NZ_EQ973491	380933	Bacteroides_cellulosilyticus_58046	6.0	UDP-N-acetylmuramoyl-tripeptide--D-alanyl-D-alanine ligase (EC 6.3.2.10) / Alanine racemase (EC 5.1.1.1)	6.839985151532667		QP	M	6.3.2.10|UDP-N-acetylmuramoyl-tripeptide--D-alanyl-D-alanine ligase;5.1.1.1|Alanine racemase
1268240.3.peg.4665	NZ_EQ973491	680916	Bacteroides_cellulosilyticus_58046	7.0	Alpha-amylase (EC 3.2.1.1)	7.173787545566449		QP	G	3.2.1.1|Alpha-amylase
1268240.3.peg.520	NZ_EQ973490	825302	Bacteroides_cellulosilyticus_58046	1.0	hypothetical protein	7.745977434789298		QP	G
1268240.3.peg.5308	NZ_EQ973490	795411	Bacteroides_cellulosilyticus_58046	1.0	DNA polymerase III subunits gamma and tau (EC 2.7.7.7)	9.855430106930168		QP	H	2.7.7.7|DNA-directed DNA polymerase
1268240.3.peg.5315	NZ_EQ973490	803720	Bacteroides_cellulosilyticus_58046	1.0	Lipopolysaccharide export system permease protein LptF / Domain of unknown function	24.71749700549807		QP	S
1339286.3.peg.5324	AGXT01000020	134248	Bacteroides_ovatus_58035	1.0	Transcriptional regulator, AraC family	9.526360058689304		QP	K
1339341.3.peg.2699	ACUD01000002	996326	Parabacteroides_distasonis_56985	1.0	Glutaminase A	16.842914472033172		QP	G
1339342.3.peg.1412	ACUD01000004	385260	Parabacteroides_distasonis_56985	4.0	hypothetical protein	9.785329318589884		QP	M
1339343.3.peg.1356	ACUD01000002	999509	Parabacteroides_distasonis_56985	1.0	Serine/threonine sodium symporter	7.426268605295105		QP	U
1339343.3.peg.3747	ACUD01000012	77335	Parabacteroides_distasonis_56985	3.0	Sialic acid-specific 9-O-acetylesterase	9.856620866021943		QP	S
1339343.3.peg.4502	ACUD01000009	123330	Parabacteroides_distasonis_56985	2.0	RNA polymerase ECF-type sigma factor	10.592286213322774		QP	K
1339351.3.peg.3754	NC_009614	2094143	Bacteroides_vulgatus_57955	1.0	Glycerate kinase (EC 2.7.1.31)	33.40432024461668		QP	G	2.7.1.31|Glycerate 3-kinase
1339352.3.peg.1342	NC_009614	2086904	Bacteroides_vulgatus_57955	1.0	Tetraacyldisaccharide 4'-kinase (EC 2.7.1.130)	23.455704524120627		QP	F	2.7.1.130|Tetraacyldisaccharide 4'-kinase
1499682.3.peg.1218	ARFY01000032	593123	Alistipes_onderdonkii_55464	3.0	ATP-dependent DNA helicase RecQ	7.927157692789684		QP	L
1499682.3.peg.1909	ARFY01000021	86685	Alistipes_onderdonkii_55464	5.0	hypothetical protein	7.972433632076031		QP	S
1499682.3.peg.1910	ARFY01000021	86359	Alistipes_onderdonkii_55464	5.0	hypothetical protein	10.453702702165543		QP	M
1499682.3.peg.2438	ARFY01000030	388285	Alistipes_onderdonkii_55464	4.0	hypothetical protein	8.687791681886123		QP	O
1499682.3.peg.2800	ARFY01000024	55370	Alistipes_onderdonkii_55464	2.0	hypothetical protein	7.12904224185638		QP	J
1499682.3.peg.2803	ARFY01000024	57349	Alistipes_onderdonkii_55464	2.0	Succinate dehydrogenase flavoprotein subunit (EC 1.3.5.1)	9.690592526958628		QP	C	1.3.5.1|Succinate dehydrogenase (quinone)
1499682.3.peg.2813	ARFY01000024	65732	Alistipes_onderdonkii_55464	2.0	hypothetical protein	11.07653666752836		QP	KT
1499682.3.peg.2814	ARFY01000024	66775	Alistipes_onderdonkii_55464	2.0	6-phosphofructokinase (EC 2.7.1.11)	12.624969949505658		QP	G	2.7.1.11|6-phosphofructokinase
1499682.3.peg.2816	ARFY01000024	68268	Alistipes_onderdonkii_55464	2.0	hypothetical protein	11.285794880840584		QP	-
1499682.3.peg.2888	ARFY01000024	209426	Alistipes_onderdonkii_55464	1.0	Acetyltransferase	15.92408110009181		QP	K
1499682.3.peg.2889	ARFY01000024	209688	Alistipes_onderdonkii_55464	1.0	FKBP-type peptidyl-prolyl cis-trans isomerase FkpA precursor (EC 5.2.1.8)	17.774832063882158		QP	O	5.2.1.8|Peptidylprolyl isomerase
1499682.3.peg.571	ARFY01000029	142159	Alistipes_onderdonkii_55464	7.0	hypothetical protein	9.278181694172124		QP	M
1499682.3.peg.993	ARFY01000026	112312	Alistipes_onderdonkii_55464	8.0	hypothetical protein	6.811141229819141		QP	P
1501391.3.peg.117	JRGF01000001	139989	Alistipes_sp_60764	1.0	hypothetical protein	6.754586326119833		QP	S
1501391.3.peg.118	JRGF01000001	143270	Alistipes_sp_60764	1.0	CobN-like chelatase BtuS for metalloporphyrine salvage	16.472041623270798		QP	H
226186.12.peg.1819	NZ_GG695905	158685	Bacteroides_thetaiotaomicron_56941	1.0	hypothetical protein	14.956613193012366		QP	-
239935.4.peg.1213	NC_010655	1209512	Akkermansia_muciniphila_55290	1.0	hypothetical protein	17.88188616458232		QP
239935.4.peg.661	NC_010655	653685	Akkermansia_muciniphila_55290	2.0	UPF0102 protein YraN	9.517139628745086		QP	L
239935.4.peg.662	NC_010655	653969	Akkermansia_muciniphila_55290	2.0	Ribonuclease HII (EC 3.1.26.4)	11.251923689465707		QP	L	3.1.26.4|Ribonuclease H
239935.4.peg.664	NC_010655	655388	Akkermansia_muciniphila_55290	2.0	Hemolysins and related proteins containing CBS domains	11.58877860634301		QP	S
349741.6.peg.1151	NC_010655	1209981	Akkermansia_muciniphila_55290	1.0	2-succinyl-6-hydroxy-2,4-cyclohexadiene-1-carboxylate synthase (EC 4.2.99.20)	17.852589909538363		QP	I	4.2.99.20|2-succinyl-6-hydroxy-2,4-cyclohexadiene-1-carboxylate synthase
349741.6.peg.623	NC_010655	652906	Akkermansia_muciniphila_55290	2.0	Indole-3-glycerol phosphate synthase (EC 4.1.1.48)	8.214105000750097		QP	E	4.1.1.48|Indole-3-glycerol-phosphate synthase
411476.11.peg.1263	AGXT01000020	149927	Bacteroides_ovatus_58035	1.0	hypothetical protein	6.001402633763135		QP	C
411477.4.peg.2465	NZ_DS264541	207696	Parabacteroides_merdae_56972	1.0	BexA, multidrug efflux pump	15.386436234413775		QP	V
411477.4.peg.2487	NZ_DS264541	236527	Parabacteroides_merdae_56972	1.0	Cell surface glycan-binding lipoprotein, utilization system for glycans and polysaccharides (PUL), SusD family	6.92420306669263		QP	S
411477.4.peg.2744	NZ_DS264542	178481	Parabacteroides_merdae_56972	3.0	hypothetical protein	13.48121888000368		QP	S
411477.4.peg.2745	NZ_DS264542	179254	Parabacteroides_merdae_56972	3.0	hypothetical protein	6.374637815208551		QP	K
411477.4.peg.2747	NZ_DS264542	181752	Parabacteroides_merdae_56972	3.0	Erythronate-4-phosphate dehydrogenase (EC 1.1.1.290)	10.162462851895135		QP	H	1.1.1.290|4-phosphoerythronate dehydrogenase
411477.4.peg.2748	NZ_DS264542	183088	Parabacteroides_merdae_56972	3.0	hypothetical protein	13.93164265368068		QP	S
411477.4.peg.2752	NZ_DS264542	191210	Parabacteroides_merdae_56972	3.0	Beta-mannosidase (EC 3.2.1.25)	20.27684250599444		QP	G	3.2.1.25|Beta-mannosidase
411477.4.peg.2760	NZ_DS264542	199396	Parabacteroides_merdae_56972	3.0	hypothetical protein	16.37418879261206		QP	-
411477.4.peg.2761	NZ_DS264542	200367	Parabacteroides_merdae_56972	3.0	hypothetical protein	15.285373454289124		QP	M
411477.4.peg.2764	NZ_DS264542	202832	Parabacteroides_merdae_56972	3.0	Shikimate kinase I (EC 2.7.1.71)	12.141646371601436		QP	F	2.7.1.71|Shikimate kinase
411479.10.peg.3288	NZ_DS362248	34923	Bacteroides_uniformis_57318	1.0	hypothetical protein	32.08349694140921		QP	G
411483.3.peg.1354	NZ_GG697151	15398	Faecalibacterium_prausnitzii_61481	6.0	Bacteriocin/lantibiotic efflux ABC transporter, permease/ATP-binding protein	11.997337399458017		QP	V
411483.3.peg.145	NZ_GG697149	139625	Faecalibacterium_prausnitzii_61481	1.0	beta-galactosidase (EC 3.2.1.23)	14.562589095256522		QP	G	3.2.1.23|Beta-galactosidase
411483.3.peg.147	NZ_GG697149	140582	Faecalibacterium_prausnitzii_61481	1.0	hypothetical protein	19.612188849108165		QP	S
411483.3.peg.148	NZ_GG697149	141602	Faecalibacterium_prausnitzii_61481	1.0	glucuronide permease	32.69475367978709		QP	G
411483.3.peg.150	NZ_GG697149	143566	Faecalibacterium_prausnitzii_61481	1.0	glucuronide permease	74.6698793725578		QP	G
411483.3.peg.1824	NZ_GG697152	382062	Faecalibacterium_prausnitzii_61481	2.0	Alpha-glucosidase (EC 3.2.1.20)	61.8365062976349		QP	G	3.2.1.20|Alpha-glucosidase
411483.3.peg.1825	NZ_GG697152	382592	Faecalibacterium_prausnitzii_61481	2.0	Adenylate cyclase (EC 4.6.1.1)	39.14082907704952		QP	V	4.6.1.1|Adenylate cyclase
411483.3.peg.1911	NZ_GG697152	135076	Faecalibacterium_prausnitzii_61481	4.0	Multimodular transpeptidase-transglycosylase (EC 2.4.1.129) (EC 3.4.-.-)	12.30838822373072		QP	M	2.4.1.129|Peptidoglycan glycosyltransferase
411483.3.peg.1914	NZ_GG697152	139586	Faecalibacterium_prausnitzii_61481	4.0	FIG001802: Putative alkaline-shock protein	30.910859795917364		QP	S
411483.3.peg.1916	NZ_GG697152	141785	Faecalibacterium_prausnitzii_61481	4.0	hypothetical protein	40.830593645688765		QP	O
411483.3.peg.1919	NZ_GG697152	143751	Faecalibacterium_prausnitzii_61481	4.0	Sodium-dependent phosphate transporter	33.46682151832774		QP	P
411483.3.peg.1920	NZ_GG697152	146625	Faecalibacterium_prausnitzii_61481	4.0	DNA polymerase III polC-type (EC 2.7.7.7)	8.924132054402108		QP	L	2.7.7.7|DNA-directed DNA polymerase
411483.3.peg.32	NZ_GG697149	630362	Faecalibacterium_prausnitzii_61481	3.0	hypothetical protein	42.83049797517168		QP	GM
411483.3.peg.33	NZ_GG697149	630714	Faecalibacterium_prausnitzii_61481	3.0	Glycogen synthase, ADP-glucose transglucosylase (EC 2.4.1.21)	47.94265817049605		QP	G	2.4.1.21|Starch synthase
411483.3.peg.573	NZ_GG697150	215598	Faecalibacterium_prausnitzii_61481	5.0	Membrane proteins related to metalloendopeptidases	19.07967995795641		QP	M
411483.3.peg.682	NZ_GG697150	339033	Faecalibacterium_prausnitzii_61481	7.0	PAP2 family protein	6.972804175199879		QP	I
411483.3.peg.683	NZ_GG697150	339525	Faecalibacterium_prausnitzii_61481	7.0	Hydrolase, HAD superfamily	8.365469884740989		QP	S
411901.7.peg.1007	NZ_AAVM02000001	1216702	Bacteroides_caccae_53434	2.0	Two-component system sensor histidine kinase	8.26009717484368		QP	T
411901.7.peg.1008	NZ_AAVM02000001	1217455	Bacteroides_caccae_53434	2.0	Transcription accessory protein (S1 RNA-binding domain)	11.328442024821424		QP	K
411901.7.peg.1658	NZ_AAVM02000003	233007	Bacteroides_caccae_53434	1.0	hypothetical protein	23.669639404105947		QP	S
411901.7.peg.3263	NZ_AAVM02000009	54856	Bacteroides_caccae_53434	3.0	hypothetical protein	9.294237474914429		QP	M
428128.7.peg.1017	NZ_DS499538	17596	Eubacterium_siraeum_57634	7.0	hypothetical protein	13.0147257525593		QP	S
428128.7.peg.1078	NZ_DS499539	23908	Eubacterium_siraeum_57634	2.0	hypothetical protein	22.653177874326968		QP	G
428128.7.peg.114	NZ_DS499512	18755	Eubacterium_siraeum_57634	1.0	hypothetical protein	14.924028829746373		QP	S
428128.7.peg.1431	NZ_DS499544	56361	Eubacterium_siraeum_57634	3.0	Methyl-accepting chemotaxis protein I (serine chemoreceptor protein)	17.7150853878808		QP	NT
428128.7.peg.1434	NZ_DS499544	59524	Eubacterium_siraeum_57634	3.0	hypothetical protein	10.801387599188056		QP
428128.7.peg.1482	NZ_DS499545	19624	Eubacterium_siraeum_57634	9.0	N-acetylmuramoyl-L-alanine amidase (EC 3.5.1.28)	8.635578074294836		QP	M	3.5.1.28|N-acetylmuramoyl-L-alanine amidase
435591.13.peg.959	ACUD01000002	999095	Parabacteroides_distasonis_56985	1.0	putative acylhydrolase	12.002546779198749		QP	E
445970.5.peg.1178	NZ_DS499579	75600	Alistipes_putredinis_61533	3.0	Pyruvate kinase (EC 2.7.1.40)	6.611631697011639		QP	G	2.7.1.40|Pyruvate kinase
445970.5.peg.557	NZ_DS499577	613640	Alistipes_putredinis_61533	2.0	hypothetical protein	8.239857460465126		QP	D
445970.5.peg.741	NZ_DS499577	798957	Alistipes_putredinis_61533	1.0	hypothetical protein	37.45325081201251		QP	G
449673.7.peg.1290	NZ_DS499672	460097	Bacteroides_stercoris_56735	5.0	FIG00936810: hypothetical protein	8.000209645668685		QP	O
449673.7.peg.2723	NZ_DS499676	293792	Bacteroides_stercoris_56735	1.0	Phosphoenolpyruvate synthase / Pyruvate phosphate dikinase	34.45186730260962		QP	GKT
449673.7.peg.2724	NZ_DS499676	297369	Bacteroides_stercoris_56735	1.0	hypothetical protein	58.63155665411398		QP	S
449673.7.peg.2725	NZ_DS499676	298086	Bacteroides_stercoris_56735	1.0	hypothetical protein	44.92609581175165		QP	S
449673.7.peg.365	NZ_DS499666	19091	Bacteroides_stercoris_56735	2.0	Membrane fusion component of MSF-type tripartite multidrug efflux system	13.201087232635071		QP	V
449673.7.peg.367	NZ_DS499666	21889	Bacteroides_stercoris_56735	2.0	Transcriptional regulator, AraC family	10.08862570828806		QP	K
449673.7.peg.827	NZ_DS499671	202273	Bacteroides_stercoris_56735	3.0	RNA polymerase ECF-type sigma factor	7.9251904137650895		QP	K
449673.7.peg.830	NZ_DS499671	204200	Bacteroides_stercoris_56735	3.0	hypothetical protein	8.464325921496208		QP	S
449673.7.peg.833	NZ_DS499671	206992	Bacteroides_stercoris_56735	3.0	NADH dehydrogenase (EC 1.6.99.3)	10.212354950741563		QP	P	1.6.99.3|NADH dehydrogenase
449673.7.peg.838	NZ_DS499671	213316	Bacteroides_stercoris_56735	3.0	Transglutaminase-like enzymes, putative cysteine proteases	9.979762915203048		QP	E
457390.3.peg.1261	AGXT01000020	132477	Bacteroides_ovatus_58035	1.0	Activator of (R)-2-hydroxyglutaryl-CoA dehydratase	9.54892864281684		QP	I
457391.3.peg.4408	NC_009614	2086337	Bacteroides_vulgatus_57955	1.0	Purine nucleoside phosphorylase (EC 2.4.2.1) @ N-Ribosylnicotinamide phosphorylase (EC 2.4.2.1)	12.892343408312769		QP	F	2.4.2.1|Purine-nucleoside phosphorylase
457393.3.peg.1787	NZ_DS362240	150736	Bacteroides_uniformis_57318	2.0	Eukaryotic-type low-affinity urea transporter	12.085331814734117		QP	E
457395.6.peg.4305	NC_009614	2092307	Bacteroides_vulgatus_57955	1.0	L-fucose kinase (EC 2.7.1.52)	17.684831911719638		QP	S	2.7.1.52|Fucokinase
469585.3.peg.3633	NZ_GG695903	295966	Bacteroides_thetaiotaomicron_56941	2.0	Outer membrane TonB-dependent transporter, utilization system for glycans and polysaccharides (PUL), SusC family	10.039837252641208		QP	HP
469586.3.peg.3503	NZ_GG695903	296653	Bacteroides_thetaiotaomicron_56941	2.0	Glucan 1,4-alpha-glucosidase (EC 3.2.1.3)	13.559400006776624		QP	G	3.2.1.3|Glucan 1,4-alpha-glucosidase
469586.3.peg.4024	NZ_GG695905	159025	Bacteroides_thetaiotaomicron_56941	1.0	Cell surface glycan-binding lipoprotein, utilization system for glycans and polysaccharides (PUL), SusD family	13.17768267519692		QP	S
469586.3.peg.487	NZ_GG695899	808594	Bacteroides_thetaiotaomicron_56941	3.0	Pectate lyase (EC 4.2.2.2)	10.437122368670652		QP	G	4.2.2.2|Pectate lyase
469589.3.peg.2485	ACUD01000009	114535	Parabacteroides_distasonis_56985	2.0	alpha-L-arabinofuranosidase (EC 3.2.1.55)	11.548862875487206		QP	G	3.2.1.55|Non-reducing end alpha-L-arabinofuranosidase
469589.3.peg.556	ACUD01000002	996028	Parabacteroides_distasonis_56985	1.0	Transcriptional regulator, AraC family	15.46639120654762		QP	K
483216.6.peg.1901	NZ_GL622538	553975	Bacteroides_eggerthii_54457	1.0	xylosidase/arabinosidase	11.772212950350132		QP	G
483216.6.peg.1903	NZ_GL622538	557457	Bacteroides_eggerthii_54457	1.0	hypothetical protein	11.63469344246941		QP	M
483216.6.peg.1904	NZ_GL622538	559671	Bacteroides_eggerthii_54457	1.0	Alpha-1,2-mannosidase	8.44871552396525		QP	G
483216.6.peg.1906	NZ_GL622538	563326	Bacteroides_eggerthii_54457	1.0	beta-glucosidase (EC 3.2.1.21)	12.15036827316827		QP	G	3.2.1.21|Beta-glucosidase
483216.6.peg.1911	NZ_GL622538	585205	Bacteroides_eggerthii_54457	1.0	Polysialic acid transport protein KpsD precursor	22.586345703990464		QP	M
483216.6.peg.1924	NZ_GL622538	608758	Bacteroides_eggerthii_54457	1.0	hypothetical protein	6.927079726107084		QP	M
483217.6.peg.1786	NC_009614	1979108	Bacteroides_vulgatus_57955	1.0	Alkaline phosphatase (EC 3.1.3.1)	17.57230641589459		QP	P	3.1.3.1|Alkaline phosphatase
484018.6.peg.2978	NZ_DS990134	114707	Bacteroides_plebeius_61623	7.0	Peptidyl-tRNA hydrolase (EC 3.1.1.29)	9.306837985529032		QP	J	3.1.1.29|Aminoacyl-tRNA hydrolase
484018.6.peg.2979	NZ_DS990134	115725	Bacteroides_plebeius_61623	7.0	LSU ribosomal protein L25p	11.437349647650027		QP	J
484018.6.peg.2982	NZ_DS990134	117730	Bacteroides_plebeius_61623	7.0	Protein translocase subunit YajC	12.206019741860697		QP	U
484018.6.peg.2983	NZ_DS990134	117883	Bacteroides_plebeius_61623	7.0	hypothetical protein	12.165203673038354		QP	S
484018.6.peg.3103	NZ_DS990134	280072	Bacteroides_plebeius_61623	4.0	hypothetical protein	22.6514522839255		QP	KLT
484018.6.peg.3136	NZ_DS990134	309631	Bacteroides_plebeius_61623	5.0	Pyridoxal kinase (EC 2.7.1.35)	15.149264728076574		QP	H	2.7.1.35|Pyridoxal kinase
484018.6.peg.3137	NZ_DS990134	309966	Bacteroides_plebeius_61623	5.0	Acetyltransferase	22.09997259889796		QP	K
484018.6.peg.394	NZ_DS990119	196200	Bacteroides_plebeius_61623	2.0	hypothetical protein	36.26588700850383		QP	S
484018.6.peg.395	NZ_DS990119	196896	Bacteroides_plebeius_61623	2.0	16S rRNA (guanine(527)-N(7))-methyltransferase (EC 2.1.1.170)	34.61608128916939		QP	J	2.1.1.170|16S rRNA (guanine(527)-N(7))-methyltransferase
484018.6.peg.396	NZ_DS990119	197229	Bacteroides_plebeius_61623	2.0	MBL-fold metallo-hydrolase superfamily	29.05603958621037		QP	P
484018.6.peg.397	NZ_DS990119	198972	Bacteroides_plebeius_61623	2.0	Glycine dehydrogenase [decarboxylating] (glycine cleavage system P protein) (EC 1.4.4.2)	22.690423851065177		QP	E	1.4.4.2|Glycine dehydrogenase (decarboxylating)
484018.6.peg.403	NZ_DS990119	208485	Bacteroides_plebeius_61623	2.0	Probable zinc protease pqqL (EC 3.4.99.-)	9.720357755311232		QP	S	3.4.99.-|Endopeptidases of unknown catalytic mechanism.
484018.6.peg.508	NZ_DS990119	353596	Bacteroides_plebeius_61623	3.0	Iron-sulfur flavoprotein	11.47306208751772		QP	S
484018.6.peg.510	NZ_DS990119	354758	Bacteroides_plebeius_61623	3.0	hypothetical protein	24.387258923382586		QP	-
484018.6.peg.516	NZ_DS990119	360394	Bacteroides_plebeius_61623	3.0	hypothetical protein	7.580884454426351		QP	S
484018.6.peg.517	NZ_DS990119	361456	Bacteroides_plebeius_61623	3.0	Putative permease	23.29447381085132		QP	S
484018.6.peg.773	NZ_DS990122	17245	Bacteroides_plebeius_61623	1.0	Outer membrane receptor proteins, mostly Fe transport	55.24297983393582		QP	P
484018.6.peg.775	NZ_DS990122	19358	Bacteroides_plebeius_61623	1.0	Putative oxidoreductase	9.625288343681431		QP	H
484018.6.peg.776	NZ_DS990122	20383	Bacteroides_plebeius_61623	1.0	Helicase PriA essential for oriC/DnaA-independent DNA replication	6.321251540866962		QP	L
484018.6.peg.777	NZ_DS990122	22924	Bacteroides_plebeius_61623	1.0	putative histidinol phosphatase and related hydrolases of the PHP family	9.448612657760483		QP	E
484018.6.peg.779	NZ_DS990122	24427	Bacteroides_plebeius_61623	1.0	Putative arylsulfatase regulatory protein	6.172154012928164		QP	C
484018.6.peg.969	NZ_DS990122	252243	Bacteroides_plebeius_61623	6.0	2-dehydropantoate 2-reductase (EC 1.1.1.169)	12.652706900461087		QP	H	1.1.1.169|2-dehydropantoate 2-reductase
515619.6.peg.1239	FP929042	1014521	Eubacterium_rectale_56927	2.0	Imidazole glycerol phosphate synthase amidotransferase subunit HisH	16.03062935059573		QP	E
515619.6.peg.1250	FP929042	999203	Eubacterium_rectale_56927	2.0	4-hydroxy-tetrahydrodipicolinate synthase (EC 4.3.3.7)	15.517724177574133		QP	EM	4.3.3.7|4-hydroxy-tetrahydrodipicolinate synthase
515619.6.peg.1251	FP929042	998476	Eubacterium_rectale_56927	2.0	Flavoredoxin	13.932794165705277		QP	V
515619.6.peg.1252	FP929042	997903	Eubacterium_rectale_56927	2.0	hypothetical protein	11.216660842575031		QP	K
515619.6.peg.1572	FP929042	1413476	Eubacterium_rectale_56927	1.0	hypothetical protein	37.60163378197067		QP	S
515619.6.peg.1576	FP929042	1418868	Eubacterium_rectale_56927	1.0	Uncharacterized membrane protein	13.662713811856822		QP	S
515619.6.peg.1584	FP929042	1428995	Eubacterium_rectale_56927	1.0	Stage IV sporulation protein A	9.653760689001816		QP	S
515619.6.peg.2054	FP929042	2884277	Eubacterium_rectale_56927	4.0	RNA polymerase sigma factor RpoD	14.354434409806345		QP	K
515619.6.peg.2057	FP929042	2880426	Eubacterium_rectale_56927	4.0	hypothetical protein	13.822328344063914		QP
515619.6.peg.2069	FP929042	2866194	Eubacterium_rectale_56927	4.0	hypothetical protein	7.901499251799654		QP	M
515619.6.peg.2417	FP929042	2562567	Eubacterium_rectale_56927	3.0	Uncharacterized secreted protein associated with spyDAC	19.49798216303392		QP	S
515619.6.peg.2419	FP929042	2559628	Eubacterium_rectale_56927	3.0	hypothetical protein	15.310742322300014		QP	S
515619.6.peg.595	FP929042	334169	Eubacterium_rectale_56927	5.0	UDP-N-acetylenolpyruvoylglucosamine reductase (EC 1.3.1.98)	13.2179855349951		QP	M	1.3.1.98|UDP-N-acetylmuramate dehydrogenase
515620.4.peg.1014	NC_012778	1097792	Eubacterium_eligens_61678	3.0	1-deoxy-D-xylulose 5-phosphate synthase (EC 2.2.1.7)	9.722716651314247		QP	H	2.2.1.7|1-deoxy-D-xylulose-5-phosphate synthase
515620.4.peg.1550	NC_012778	1710713	Eubacterium_eligens_61678	2.0	hypothetical protein	16.862377241193087		QP	-
515620.4.peg.1553	NC_012778	1712130	Eubacterium_eligens_61678	2.0	3-hydroxybutyryl-CoA dehydrogenase (EC 1.1.1.157); 3-hydroxyacyl-CoA dehydrogenase (EC 1.1.1.35)	10.525440195468953		QP	I	1.1.1.157|3-hydroxybutyryl-CoA dehydrogenase;1.1.1.35|3-hydroxyacyl-CoA dehydrogenase
515620.4.peg.1554	NC_012778	1713005	Eubacterium_eligens_61678	2.0	hypothetical protein	9.477617257560382		QP	S
515620.4.peg.2338	NC_012780	398431	Eubacterium_eligens_61678	1.0	Efflux ABC transporter, permease/ATP-binding protein	12.334808789355066		QP	V
515620.4.peg.2341	NC_012780	400438	Eubacterium_eligens_61678	1.0	hypothetical protein	12.861780108490857		QP
515620.4.peg.2342	NC_012780	401450	Eubacterium_eligens_61678	1.0	hypothetical protein	59.44865846840379		QP	T
537011.5.peg.2735	NZ_GG703852	53796	Prevotella_copri_61740	1.0	tRNA dimethylallyltransferase (EC 2.5.1.75)	16.913571166034473		QP	J	2.5.1.75|tRNA dimethylallyltransferase
537011.5.peg.2736	NZ_GG703852	55030	Prevotella_copri_61740	1.0	Transcription regulator [contains diacylglycerol kinase catalytic domain]	16.916152469483187		QP	I
537011.5.peg.2737	NZ_GG703852	55190	Prevotella_copri_61740	1.0	Transcriptional regulator, Crp/Fnr family	23.32534632285888		QP	K
537011.5.peg.2738	NZ_GG703852	56111	Prevotella_copri_61740	1.0	Putative glycogen debranching enzyme, archaeal type, TIGR01561	16.065019210212895		QP	G
537011.5.peg.3104	NZ_GG703852	501130	Prevotella_copri_61740	13.0	hypothetical protein	6.130240343173409		QP	S
537011.5.peg.3151	NZ_GG703852	556679	Prevotella_copri_61740	8.0	hypothetical protein	9.190238580599283		QP	J
537011.5.peg.3295	NZ_GG703852	729464	Prevotella_copri_61740	7.0	ATP-dependent DNA helicase UvrD/PcrA (EC 3.6.4.12)	6.766921639820803		QP	L	3.6.4.12|DNA helicase
537011.5.peg.3296	NZ_GG703852	730567	Prevotella_copri_61740	7.0	Monofunctional biosynthetic peptidoglycan transglycosylase	9.611211152385629		QP	M
537011.5.peg.3297	NZ_GG703852	730901	Prevotella_copri_61740	7.0	hypothetical protein	6.200192568836539		QP	M
537011.5.peg.3436	NZ_GG703853	58110	Prevotella_copri_61740	5.0	Probable poly(beta-D-mannuronate) O-acetylase (EC 2.3.1.-)	10.531371130692408		QP	M	2.3.1.-|Transferring groups other than amino-acyl groups.
537011.5.peg.3666	NZ_GG703853	340231	Prevotella_copri_61740	10.0	Methenyltetrahydrofolate cyclohydrolase (EC 3.5.4.9) / Methylenetetrahydrofolate dehydrogenase (NADP+) (EC 1.5.1.5)	6.958166197223893		QP	F	3.5.4.9|Methenyltetrahydrofolate cyclohydrolase;1.5.1.5|Methylenetetrahydrofolate dehydrogenase (NADP(+))
537011.5.peg.3667	NZ_GG703853	342038	Prevotella_copri_61740	10.0	alpha-L-arabinofuranosidase (EC 3.2.1.55)	8.658182531349008		QP	G	3.2.1.55|Non-reducing end alpha-L-arabinofuranosidase
537011.5.peg.3883	NZ_GG703854	122510	Prevotella_copri_61740	11.0	Cell division protein FtsI [Peptidoglycan synthetase] (EC 2.4.1.129)	7.494789107037395		QP	M	2.4.1.129|Peptidoglycan glycosyltransferase
537011.5.peg.3885	NZ_GG703854	124275	Prevotella_copri_61740	11.0	Phospho-N-acetylmuramoyl-pentapeptide-transferase (EC 2.7.8.13)	6.92641736878579		QP	M	2.7.8.13|Phospho-N-acetylmuramoyl-pentapeptide-transferase
537011.5.peg.3886	NZ_GG703854	126856	Prevotella_copri_61740	11.0	UDP-N-acetylmuramoyl-L-alanine--D-glutamate ligase (EC 6.3.2.9)	6.870758005083192		QP	M	6.3.2.9|UDP-N-acetylmuramoyl-L-alanine--D-glutamate ligase
537011.5.peg.4032	NZ_GG703854	328969	Prevotella_copri_61740	4.0	hypothetical protein	11.876973604273502		QP	T
537011.5.peg.4410	NZ_GG703856	57670	Prevotella_copri_61740	3.0	(E)-4-hydroxy-3-methylbut-2-enyl-diphosphate synthase (flavodoxin) (EC 1.17.7.3)	14.536712514424291		QP	I	1.17.7.3|(E)-4-hydroxy-3-methylbut-2-enyl-diphosphate synthase (flavodoxin)
537011.5.peg.4490	NZ_GG703856	152105	Prevotella_copri_61740	12.0	Cell division trigger factor (EC 5.2.1.8)	7.046624570994867		QP	O	5.2.1.8|Peptidylprolyl isomerase
537011.5.peg.4499	NZ_GG703856	160237	Prevotella_copri_61740	12.0	hypothetical protein	6.288679375789839		QP	S
537011.5.peg.5060	NZ_GG703861	27679	Prevotella_copri_61740	9.0	hypothetical protein	9.096629228212349		QP	G
537011.5.peg.5061	NZ_GG703861	28818	Prevotella_copri_61740	9.0	1,4-alpha-glucan (glycogen) branching enzyme, GH-13-type (EC 2.4.1.18)	8.632471018693808		QP	G	2.4.1.18|1,4-alpha-glucan branching enzyme
537011.5.peg.5063	NZ_GG703861	31957	Prevotella_copri_61740	9.0	hypothetical protein	7.556593566178724		QP	S
537011.5.peg.5174	NZ_GG703862	50286	Prevotella_copri_61740	6.0	Biopolymer transport protein ExbD/TolR	9.742053425563045		QP	U
537011.5.peg.5175	NZ_GG703862	51163	Prevotella_copri_61740	6.0	Biopolymer transport protein ExbD/TolR	8.680977689070765		QP	U
537011.5.peg.5176	NZ_GG703862	52135	Prevotella_copri_61740	6.0	MotA/TolQ/ExbB proton channel family protein	8.371456471414497		QP	U
537011.5.peg.5177	NZ_GG703862	53298	Prevotella_copri_61740	6.0	Aspartate aminotransferase (EC 2.6.1.1)	8.966447504725084		QP	E	2.6.1.1|Aspartate transaminase
537011.5.peg.5178	NZ_GG703862	54616	Prevotella_copri_61740	6.0	3,4-dihydroxy-2-butanone 4-phosphate synthase (EC 4.1.99.12) / GTP cyclohydrolase II (EC 3.5.4.25)	8.117540438643367		QP	H	3.5.4.25|GTP cyclohydrolase II;4.1.99.12|3,4-dihydroxy-2-butanone-4-phosphate synthase
537011.5.peg.5179	NZ_GG703862	55607	Prevotella_copri_61740	6.0	Lipopolysaccharide export system permease protein LptF / Domain of unknown function	8.310456427583965		QP	S
537011.5.peg.5216	NZ_GG703863	20266	Prevotella_copri_61740	2.0	Putative carboxy-terminal processing protease (EC 3.4.21.102)	17.31395481531119		QP	M	3.4.21.102|C-terminal processing peptidase
537011.5.peg.5217	NZ_GG703863	21286	Prevotella_copri_61740	2.0	Polyribonucleotide nucleotidyltransferase (EC 2.7.7.8)	12.683474897011008		QP	J	2.7.7.8|Polyribonucleotide nucleotidyltransferase
537011.5.peg.5218	NZ_GG703863	24823	Prevotella_copri_61740	2.0	hypothetical protein	8.906534466351557		QP	O
537011.5.peg.5219	NZ_GG703863	25167	Prevotella_copri_61740	2.0	sialic acid-specific 9-O-acetylesterase	8.119441266371016		QP	G
537012.5.peg.1460	NZ_EQ973490	799260	Bacteroides_cellulosilyticus_58046	1.0	Two-component system sensor histidine kinase	32.71634251075776		QP	T
537012.5.peg.2093	NZ_EQ973490	1700634	Bacteroides_cellulosilyticus_58046	3.0	hypothetical protein	11.289746013460256		QP	G
537012.5.peg.2134	NZ_EQ973490	101177	Bacteroides_cellulosilyticus_58046	4.0	hypothetical protein	9.211256475546373		QP	G
537012.5.peg.2790	NZ_EQ973491	386949	Bacteroides_cellulosilyticus_58046	6.0	DNA helicase	6.270867776625782		QP	L
556258.5.peg.988	NZ_EQ973247	110863	Bacteroides_xylanisolvens_57185	3.0	hypothetical protein	9.212405978571004		QP	S
556259.3.peg.3523	AGXT01000020	141555	Bacteroides_ovatus_58035	1.0	Putative periplasmic protein	8.347105350801645		QP	HJ
556260.3.peg.4507	NC_009614	2090371	Bacteroides_vulgatus_57955	1.0	Nitroreductase family protein	41.71471720346434		QP	S
585544.3.peg.1908	NZ_EQ973248	187879	Bacteroides_xylanisolvens_57185	1.0	Thioredoxin	27.55450837592968		QP	O
592028.3.peg.255	NZ_GG698602	264689	Dialister_invisus_61905	1.0	Radical SAM domain protein	9.94037393352803		QP	C
592028.3.peg.256	NZ_GG698602	265540	Dialister_invisus_61905	1.0	Aerobic cobaltochelatase CobN subunit (EC 6.6.1.2)	7.52994661462182		QP	H	6.6.1.2|Cobaltochelatase
592028.3.peg.273	NZ_GG698602	284923	Dialister_invisus_61905	1.0	Electron transfer flavoprotein, alpha subunit	6.830924505149937		QP	C
592028.3.peg.275	NZ_GG698602	286286	Dialister_invisus_61905	1.0	DNA polymerase III alpha subunit (EC 2.7.7.7)	7.166466580545842		QP	L	2.7.7.7|DNA-directed DNA polymerase
592028.3.peg.278	NZ_GG698602	290729	Dialister_invisus_61905	1.0	hypothetical protein	7.1778254422004		QP
592028.3.peg.282	NZ_GG698602	294134	Dialister_invisus_61905	1.0	hypothetical protein	6.127967525586255		QP	S
592028.3.peg.288	NZ_GG698602	300506	Dialister_invisus_61905	1.0	Predicted hydrolase of the HAD superfamily	7.606219288158287		QP	S
592028.3.peg.289	NZ_GG698602	301827	Dialister_invisus_61905	1.0	Permease of the drug/metabolite transporter (DMT) superfamily	6.594023409850409		QP	EG
592028.3.peg.290	NZ_GG698602	302623	Dialister_invisus_61905	1.0	LSU rRNA pseudouridine(955/2504/2580) synthase (EC 5.4.99.24)	6.935767444400664		QP	J	5.4.99.24|23S rRNA pseudouridine(955/2504/2580) synthase
592028.3.peg.292	NZ_GG698602	304642	Dialister_invisus_61905	1.0	Tryptophan synthase beta chain (EC 4.2.1.20)	7.845160656953458		QP	E	4.2.1.20|Tryptophan synthase
592028.3.peg.297	NZ_GG698602	307058	Dialister_invisus_61905	1.0	hypothetical protein	8.150944158759733		QP
592028.3.peg.299	NZ_GG698602	309500	Dialister_invisus_61905	1.0	Transamidase GatB domain protein	10.562571150922086		QP	S
592028.3.peg.301	NZ_GG698602	310328	Dialister_invisus_61905	1.0	HIT family hydrolase	9.163821320979237		QP	FG
592028.3.peg.302	NZ_GG698602	310671	Dialister_invisus_61905	1.0	tRNA t(6)A37-methylthiotransferase (EC 2.8.4.5)	8.421195259628528		QP	J	2.8.4.5|tRNA (N(6)-L-threonylcarbamoyladenosine(37)-C(2))-methylthiotransferase
592028.3.peg.311	NZ_GG698602	317380	Dialister_invisus_61905	1.0	ADP-ribose pyrophosphatase (EC 3.6.1.13)	7.476697988648178		QP	L	3.6.1.13|ADP-ribose diphosphatase
592028.3.peg.312	NZ_GG698602	317949	Dialister_invisus_61905	1.0	Deoxyuridine 5'-triphosphate nucleotidohydrolase (EC 3.6.1.23)	8.594936545375983		QP	F	3.6.1.23|dUTP diphosphatase
592028.3.peg.313	NZ_GG698602	320112	Dialister_invisus_61905	1.0	Polyribonucleotide nucleotidyltransferase (EC 2.7.7.8)	13.527617307479566		QP	J	2.7.7.8|Polyribonucleotide nucleotidyltransferase
592028.3.peg.315	NZ_GG698602	320916	Dialister_invisus_61905	1.0	ABC transporter, ATP-binding protein (cluster 15, trp?)	16.845110782663692		QP	S
592028.3.peg.316	NZ_GG698602	322205	Dialister_invisus_61905	1.0	ABC transporter, permease protein (cluster 15, trp?)	16.4950261747114		QP	S
592028.3.peg.318	NZ_GG698602	324355	Dialister_invisus_61905	1.0	ABC transporter, substrate-binding protein (cluster 15, trp?)	15.945386068263687		QP	S
592028.3.peg.320	NZ_GG698602	325435	Dialister_invisus_61905	1.0	Excinuclease ABC subunit C	12.620468580638668		QP	L
592028.3.peg.321	NZ_GG698602	327722	Dialister_invisus_61905	1.0	Excinuclease ABC subunit A	9.721494729572065		QP	L
592028.3.peg.446	NZ_GG698602	460205	Dialister_invisus_61905	2.0	protein of unknown function DUF107	8.776668976577865		QP	O
592028.3.peg.447	NZ_GG698602	460718	Dialister_invisus_61905	2.0	Seryl-tRNA synthetase (EC 6.1.1.11)	9.857248840478876		QP	J	6.1.1.11|Serine--tRNA ligase
657309.4.peg.3650	NZ_EQ973265	5036	Bacteroides_xylanisolvens_57185	2.0	Sialic acid-specific 9-O-acetylesterase	20.80162253866359		QP	G
657315.3.peg.1321	FP929049	4106379	Roseburia_intestinalis_56239	1.0	Hypothetical protein	43.82660557893604		QP	N
657315.3.peg.2086	FP929049	991254	Roseburia_intestinalis_56239	2.0	Hypothetical protein	13.355044148225502		QP	G	3.2.1.23|Beta-galactosidase
657317.3.peg.123	FP929042	1424946	Eubacterium_rectale_56927	1.0	Alanyl-tRNA synthetase (EC 6.1.1.7)	13.829005321997611		QP	J	6.1.1.7|Alanine--tRNA ligase
657317.3.peg.1284	FP929042	2906543	Eubacterium_rectale_56927	4.0	Ribulose-phosphate 3-epimerase (EC 5.1.3.1)	7.96694023106082		QP	G	5.1.3.1|Ribulose-phosphate 3-epimerase
657317.3.peg.1300	FP929042	2890429	Eubacterium_rectale_56927	4.0	hypothetical protein	8.69180737253934		QP	S
657317.3.peg.1303	FP929042	2886772	Eubacterium_rectale_56927	4.0	Regulatory domain / Uridine kinase, type 2 (EC 2.7.1.48)	11.510861602467688		QP	F	2.7.1.48|Uridine kinase
657317.3.peg.1306	FP929042	2882469	Eubacterium_rectale_56927	4.0	DNA primase DnaG	15.82853236094614		QP	L
657317.3.peg.1319	FP929042	2867669	Eubacterium_rectale_56927	4.0	Putative RNA methyltransferase	8.206784824515		QP	L
657317.3.peg.1330	FP929042	2853837	Eubacterium_rectale_56927	4.0	Peptidoglycan N-acetylglucosamine deacetylase (EC 3.5.1.-)	8.948252585789396		QP	G	3.5.1.-|In linear amides.
657317.3.peg.1331	FP929042	2851794	Eubacterium_rectale_56927	4.0	[FeFe] hydrogenase (EC 1.12.7.2)	7.807286946788387		QP	C	1.12.7.2|Ferredoxin hydrogenase
657317.3.peg.1572	FP929042	2568897	Eubacterium_rectale_56927	3.0	hypothetical protein	7.501499475553915		QP	M
657317.3.peg.1581	FP929042	2559182	Eubacterium_rectale_56927	3.0	hypothetical protein	13.135503704814834		QP	-
657317.3.peg.2282	FP929042	1005064	Eubacterium_rectale_56927	2.0	hypothetical protein	15.427162039008216		QP	-
657317.3.peg.2284	FP929042	1010455	Eubacterium_rectale_56927	2.0	Bis-ABC ATPase YbiT	12.34672760142164		QP	S
657317.3.peg.2297	FP929042	1021358	Eubacterium_rectale_56927	2.0	Fructose-1,6-bisphosphatase, Bacillus type (EC 3.1.3.11)	21.843183612155137		QP	G	3.1.3.11|Fructose-bisphosphatase
657317.3.peg.2299	FP929042	1023384	Eubacterium_rectale_56927	2.0	hypothetical protein	19.694876192822584		QP	-
657317.3.peg.2300	FP929042	1025324	Eubacterium_rectale_56927	2.0	Diaminopimelate decarboxylase (EC 4.1.1.20)	13.83836109282228		QP	E	4.1.1.20|Diaminopimelate decarboxylase
657317.3.peg.2302	FP929042	1026989	Eubacterium_rectale_56927	2.0	hypothetical protein	13.255501148150488		QP	S
657317.3.peg.2303	FP929042	1029082	Eubacterium_rectale_56927	2.0	ABC transporter, substrate-binding protein (cluster 11, riboflavin/purine nucleoside/unknown)	7.402878706569773		QP	S
657318.4.peg.1201	FP929042	1430020	Eubacterium_rectale_56927	1.0	4-alpha-glucanotransferase (amylomaltase) (EC 2.4.1.25)	11.865799821565783		QP	G	2.4.1.25|4-alpha-glucanotransferase
657318.4.peg.1202	FP929042	1432749	Eubacterium_rectale_56927	1.0	EriC-type fluoride/proton exchange protein	8.601446841243845		QP	P
657318.4.peg.1203	FP929042	1433053	Eubacterium_rectale_56927	1.0	Limit dextrin alpha-1,6-maltotetraose-hydrolase (EC 3.2.1.196) / Pullulanase (EC 3.2.1.41)	7.540905558069562		QP	G	3.2.1.41|Pullulanase
657318.4.peg.2324	FP929042	2558382	Eubacterium_rectale_56927	3.0	Competence protein F homolog, phosphoribosyltransferase domain; protein YhgH required for utilization of DNA as sole source of carbon and energy	11.35032278355605		QP	S
657318.4.peg.2328	FP929042	2561168	Eubacterium_rectale_56927	3.0	Diadenylate cyclase spyDAC; Bacterial checkpoint controller DisA with nucleotide-binding domain	17.563002914010596		QP	S
657318.4.peg.2330	FP929042	2562993	Eubacterium_rectale_56927	3.0	Phosphotransferase system, phosphocarrier protein HPr	19.73786415244265		QP	G
657318.4.peg.2334	FP929042	2566975	Eubacterium_rectale_56927	3.0	L,D-transpeptidase	19.3398271971401		QP	S
657318.4.peg.2579	FP929042	2846789	Eubacterium_rectale_56927	4.0	ABC transporter, RND-adapter-like protein	6.370757917146626		QP	M
657318.4.peg.2582	FP929042	2850235	Eubacterium_rectale_56927	4.0	ABC-type antimicrobial peptide transport system, permease component	7.412417278892698		QP	V
657318.4.peg.2585	FP929042	2854642	Eubacterium_rectale_56927	4.0	Cold shock protein of CSP family	8.994404410232592		QP	K
657318.4.peg.2586	FP929042	2854993	Eubacterium_rectale_56927	4.0	hypothetical protein	10.787668693290485		QP	S
657318.4.peg.2597	FP929042	2871432	Eubacterium_rectale_56927	4.0	MutS domain protein, family 7	8.344308126775912		QP	L
657318.4.peg.734	FP929042	1013127	Eubacterium_rectale_56927	2.0	Uracil-DNA glycosylase, family 1 (EC 3.2.2.27)	16.31621254104016		QP	L	3.2.2.27|Uracil-DNA glycosylase
657318.4.peg.740	FP929042	1019466	Eubacterium_rectale_56927	2.0	Two-component system sensor histidine kinase	25.163534693462843		QP	T
657319.3.peg.1705	NZ_DS499539	7141	Eubacterium_siraeum_57634	2.0	alpha-L-arabinofuranosidase (EC 3.2.1.55)	26.273150672504286		QP	G	3.2.1.55|Non-reducing end alpha-L-arabinofuranosidase
657319.3.peg.1919	NZ_DS499516	40566	Eubacterium_siraeum_57634	10.0	hypothetical protein	6.841820769310759		QP	M
657319.3.peg.2215	NZ_DS499544	54511	Eubacterium_siraeum_57634	3.0	RNA polymerase ECF-type sigma factor	6.837178505618376		QP	K
657319.3.peg.2289	NZ_DS499515	14805	Eubacterium_siraeum_57634	8.0	hypothetical protein	7.223983155694016		QP	S
657319.3.peg.2364	NZ_DS499539	74547	Eubacterium_siraeum_57634	6.0	ATP-dependent DNA helicase UvrD/PcrA (EC 3.6.4.12)	16.057769442079692		QP	L	3.6.4.12|DNA helicase
657319.3.peg.2368	NZ_DS499515	8273	Eubacterium_siraeum_57634	8.0	hypothetical protein	11.811595151955126		QP	-
657319.3.peg.252	NZ_DS499512	21881	Eubacterium_siraeum_57634	1.0	hypothetical protein	61.17947494913443		QP	P
657319.3.peg.255	NZ_DS499512	17428	Eubacterium_siraeum_57634	1.0	ABC transporter, permease protein 2 (cluster 1, maltose/g3p/polyamine/iron)	13.87787333309992		QP	G
657319.3.peg.256	NZ_DS499512	16880	Eubacterium_siraeum_57634	1.0	ABC transporter, permease protein 1 (cluster 1, maltose/g3p/polyamine/iron)	14.473338287860456		QP	G
657319.3.peg.2570	NZ_DS499539	22518	Eubacterium_siraeum_57634	2.0	Chaperone protein HtpG	19.364423636361845		QP	O
657319.3.peg.2575	NZ_DS499539	16224	Eubacterium_siraeum_57634	2.0	hypothetical protein	14.276762618867176		QP
657319.3.peg.703	NZ_DS499510	102182	Eubacterium_siraeum_57634	4.0	Maltodextrin ABC transporter, permease protein MdxF	21.794519070741035		QP	G
657319.3.peg.704	NZ_DS499510	100916	Eubacterium_siraeum_57634	4.0	Maltodextrin ABC transporter, permease protein MdxG	12.32526329081482		QP	G
657319.3.peg.874	NZ_DS499538	16481	Eubacterium_siraeum_57634	7.0	hypothetical protein	10.469950735694324		QP	S
657321.5.peg.1268	FP929051	352661	Ruminococcus_bromii_62047	1.0	SH3, type 3 domain protein	10.026552632024435		QP	N
657321.5.peg.1307	FP929051	398570	Ruminococcus_bromii_62047	2.0	Acetate kinase (EC 2.7.2.1)	6.674856686682533		QP	H	2.7.2.1|Acetate kinase
657321.5.peg.1309	FP929051	399972	Ruminococcus_bromii_62047	2.0	hypothetical protein	6.478181573643797		QP	-
657321.5.peg.1310	FP929051	400934	Ruminococcus_bromii_62047	2.0	Malonate transporter	6.988440343357067		QP	S
657321.5.peg.1311	FP929051	403809	Ruminococcus_bromii_62047	2.0	MutS domain protein, family 7	7.073762866668193		QP	L
657321.5.peg.1653	FP929051	788860	Ruminococcus_bromii_62047	3.0	Pyruvate formate-lyase activating enzyme (EC 1.97.1.4)	6.912657841886939		QP	C	1.97.1.4|[Formate-C-acetyltransferase]-activating enzyme
657321.5.peg.1656	FP929051	790807	Ruminococcus_bromii_62047	3.0	hypothetical protein	26.55625596259914		QP
657321.5.peg.1672	FP929051	807439	Ruminococcus_bromii_62047	3.0	UDP-glucose 4-epimerase (EC 5.1.3.2)	36.84897044850528		QP	GM	5.1.3.2|UDP-glucose 4-epimerase
657321.5.peg.1673	FP929051	807847	Ruminococcus_bromii_62047	3.0	CDP-glucose 4,6-dehydratase (EC 4.2.1.45)	97.28330879792844		QP	M	4.2.1.45|CDP-glucose 4,6-dehydratase
657321.5.peg.1674	FP929051	809064	Ruminococcus_bromii_62047	3.0	Glucose-1-phosphate cytidylyltransferase (EC 2.7.7.33)	111.39342775823955		QP	JM	2.7.7.33|Glucose-1-phosphate cytidylyltransferase
657321.5.peg.1675	FP929051	810132	Ruminococcus_bromii_62047	3.0	Undecaprenyl-phosphate galactosephosphotransferase (EC 2.7.8.6)	48.96560376813531		QP	M	2.7.8.6|Undecaprenyl-phosphate galactose phosphotransferase
657321.5.peg.1676	FP929051	810721	Ruminococcus_bromii_62047	3.0	Tyrosine-protein kinase EpsD (EC 2.7.10.2)	65.18962316281382		QP	D	2.7.10.2|Non-specific protein-tyrosine kinase
657321.5.peg.1677	FP929051	811259	Ruminococcus_bromii_62047	3.0	Tyrosine-protein kinase EpsD (EC 2.7.10.2)	63.79025518143044		QP	M	2.7.10.2|Non-specific protein-tyrosine kinase
657321.5.peg.1679	FP929051	812735	Ruminococcus_bromii_62047	3.0	hypothetical protein	29.70741724127712		QP	-
657321.5.peg.1680	FP929051	813593	Ruminococcus_bromii_62047	3.0	hypothetical protein	21.905685009212696		QP	M
657321.5.peg.1681	FP929051	813960	Ruminococcus_bromii_62047	3.0	hypothetical protein	18.04375130855808		QP	-
657321.5.peg.1704	FP929051	841842	Ruminococcus_bromii_62047	4.0	Maltodextrin ABC transporter, substrate-binding protein MdxE	213.3395062311536		QP	G
657321.5.peg.1705	FP929051	842727	Ruminococcus_bromii_62047	4.0	Maltodextrin ABC transporter, permease protein MdxF	101.53692733191896		QP	G
657321.5.peg.1966	FP929051	1086820	Ruminococcus_bromii_62047	5.0	hypothetical protein	92.01693601602608		QP
657321.5.peg.1967	FP929051	1087610	Ruminococcus_bromii_62047	5.0	hypothetical protein	59.48631926847002		QP	T
657321.5.peg.273	FP929051	1448954	Ruminococcus_bromii_62047	6.0	Diaminopimelate decarboxylase (EC 4.1.1.20)	6.791863912981871		QP	E	4.1.1.20|Diaminopimelate decarboxylase
658663.3.peg.3782	ACUD01000009	119324	Parabacteroides_distasonis_56985	2.0	hypothetical protein	6.858797598805197		QP	S
658663.3.peg.3786	ACUD01000009	122836	Parabacteroides_distasonis_56985	2.0	hypothetical protein	6.088022108338203		QP	S
665950.3.peg.1251	NZ_GL622455	48207	Lachnospiraceae_bacterium_51870	2.0	tRNA pseudouridine(38-40) synthase (EC 5.4.99.12)	10.014598411194749		QP	J	5.4.99.12|tRNA pseudouridine(38-40) synthase
665950.3.peg.2247	NZ_GL622450	243880	Lachnospiraceae_bacterium_51870	1.0	hypothetical protein	7.776287254920103		QP	-
665951.3.peg.1015	NZ_GL622450	244588	Lachnospiraceae_bacterium_51870	1.0	FIG098404: Hypothetical protein	16.26513524087963		QP	S
665951.3.peg.1987	NZ_GL622455	52072	Lachnospiraceae_bacterium_51870	2.0	Tyrosyl-tRNA synthetase (EC 6.1.1.1)	7.667952010814726		QP	J	6.1.1.1|Tyrosine--tRNA ligase
665953.3.peg.3419	NZ_GL622547	54579	Bacteroides_eggerthii_54457	2.0	Ribosomal protein S12p Asp88 (E. coli) methylthiotransferase (EC 2.8.4.4)	6.2647506813640925		QP	J	2.8.4.4|[Ribosomal protein S12] (aspartate(89)-C(3))-methylthiotransferase
665953.3.peg.505	NZ_GL622538	549290	Bacteroides_eggerthii_54457	1.0	beta-galactosidase (EC 3.2.1.23)	6.9959766945662905		QP	G	3.2.1.23|Beta-galactosidase
665953.3.peg.508	NZ_GL622538	554385	Bacteroides_eggerthii_54457	1.0	Sialic acid-specific 9-O-acetylesterase	10.60059145978992		QP	G
665953.3.peg.512	NZ_GL622538	566383	Bacteroides_eggerthii_54457	1.0	beta-glucosidase (EC 3.2.1.21)	18.135232275846462		QP	G	3.2.1.21|Beta-glucosidase
665953.3.peg.515	NZ_GL622538	573106	Bacteroides_eggerthii_54457	1.0	beta-glucosidase (EC 3.2.1.21)	23.63452209689429		QP	G	3.2.1.21|Beta-glucosidase
665953.3.peg.535	NZ_GL622538	595892	Bacteroides_eggerthii_54457	1.0	Outer membrane TonB-dependent transporter, utilization system for glycans and polysaccharides (PUL), SusC family	21.48322512680823		QP	P
665953.3.peg.536	NZ_GL622538	597080	Bacteroides_eggerthii_54457	1.0	Cell surface glycan-binding lipoprotein, utilization system for glycans and polysaccharides (PUL), SusD family	23.42272029511139		QP	FGM
665953.3.peg.538	NZ_GL622538	600415	Bacteroides_eggerthii_54457	1.0	hypothetical protein	23.10382163268029		QP	G
665953.3.peg.539	NZ_GL622538	601968	Bacteroides_eggerthii_54457	1.0	hypothetical protein	19.359689523792795		QP	S
665953.3.peg.540	NZ_GL622538	604965	Bacteroides_eggerthii_54457	1.0	hypothetical protein	14.784347117374848		QP	G
665953.3.peg.541	NZ_GL622538	607140	Bacteroides_eggerthii_54457	1.0	hypothetical protein	30.99704714514815		QP
702446.3.peg.244	NC_009614	2106490	Bacteroides_vulgatus_57955	1.0	Tetratricopeptide repeat family protein	27.00859056153832		QP	S
702446.3.peg.245	NC_009614	2106848	Bacteroides_vulgatus_57955	1.0	Efflux ABC transporter, ATP-binding protein	11.959758028869375		QP	V
702446.3.peg.248	NC_009614	2109365	Bacteroides_vulgatus_57955	1.0	Putative aminopeptidase	14.885580536234258		QP	M
709991.3.peg.1950	NC_015160	2239557	Odoribacter_splanchnicus_62174	2.0	FIG137478: Hypothetical protein	15.646189080358123		QP	S
709991.3.peg.1976	NC_015160	2269801	Odoribacter_splanchnicus_62174	1.0	Phosphoenolpyruvate carboxykinase [ATP] (EC 4.1.1.49)	19.789745933325207		QP	H	4.1.1.49|Phosphoenolpyruvate carboxykinase (ATP)
709991.3.peg.1977	NC_015160	2270084	Odoribacter_splanchnicus_62174	1.0	hypothetical protein	12.905418571334565		QP
709991.3.peg.2311	NC_015160	2652967	Odoribacter_splanchnicus_62174	3.0	hypothetical protein	11.967170948496063		QP	S
717959.3.peg.1162	FP929032	3052269	Alistipes_shahii_62199	1.0	Cell surface glycan-binding lipoprotein, utilization system for glycans and polysaccharides (PUL), SusD family	58.920618041855285		QP	GM
717959.3.peg.1163	FP929032	3052551	Alistipes_shahii_62199	1.0	Outer membrane TonB-dependent transporter, utilization system for glycans and polysaccharides (PUL), SusC family	293.6336154599392		QP	P
717959.3.peg.1283	FP929032	3199171	Alistipes_shahii_62199	4.0	Transcriptional regulator	15.671060088350444		QP	KT
717959.3.peg.2083	FP929032	627322	Alistipes_shahii_62199	3.0	putative pyrogenic exotoxin B	28.927881747174457		QP	S
717959.3.peg.2434	FP929032	976809	Alistipes_shahii_62199	2.0	alpha-L-fucosidase (EC 3.2.1.51)	36.184738688827416		QP	G	3.2.1.51|Alpha-L-fucosidase
717959.3.peg.2435	FP929032	977246	Alistipes_shahii_62199	2.0	hypothetical protein	77.11566805446355		QP	O
717959.3.peg.3037	FP929032	1544580	Alistipes_shahii_62199	7.0	hypothetical protein	11.188113078729163		QP
717959.3.peg.3173	FP929032	1702284	Alistipes_shahii_62199	6.0	hypothetical protein	11.84494702113985		QP	S
717959.3.peg.578	FP929032	2395518	Alistipes_shahii_62199	5.0	hypothetical protein	14.519862563587406		QP	G
717961.3.peg.1015	NZ_DS499515	7686	Eubacterium_siraeum_57634	8.0	hypothetical protein	8.18340675612434		QP	J
717961.3.peg.1156	NZ_DS499510	102914	Eubacterium_siraeum_57634	4.0	Maltodextrin ABC transporter, substrate-binding protein MdxE	21.644266116780667		QP	G
717961.3.peg.2228	NZ_DS499536	19863	Eubacterium_siraeum_57634	5.0	DNA polymerase III delta subunit (EC 2.7.7.7)	19.394565338845183		QP	L	2.7.7.7|DNA-directed DNA polymerase
717961.3.peg.282	NZ_DS499539	78499	Eubacterium_siraeum_57634	6.0	hypothetical protein	9.091455221692009		QP
717961.3.peg.286	NZ_DS499539	73758	Eubacterium_siraeum_57634	6.0	hypothetical protein	15.586299674566115		QP	G
717961.3.peg.683	NZ_DS499512	22830	Eubacterium_siraeum_57634	1.0	ABC transporter, permease protein 1 (cluster 1, maltose/g3p/polyamine/iron)	18.45610435842924		QP	G
717961.3.peg.795	NZ_DS499544	57841	Eubacterium_siraeum_57634	3.0	RNA polymerase ECF-type sigma factor	22.110178593616624		QP	K
717961.3.peg.796	NZ_DS499544	58440	Eubacterium_siraeum_57634	3.0	hypothetical protein	19.398527736580743		QP
717961.3.peg.798	NZ_DS499544	59753	Eubacterium_siraeum_57634	3.0	Ferrous iron transporter-associated protein FeoA / Ferrous iron transporter FeoB	7.689667160330413		QP	P
718252.3.peg.1197	FP929045	3084772	Faecalibacterium_prausnitzii_62201	5.0	DNA topoisomerase IV subunit A (EC 5.99.1.3)	12.92855204787289		QP	L	5.99.1.3|DNA topoisomerase (ATP-hydrolyzing)
718252.3.peg.1225	FP929045	3090906	Faecalibacterium_prausnitzii_62201	5.0	Glycyl-tRNA synthetase (EC 6.1.1.14)	6.089355604214818		QP	J	6.1.1.14|Glycine--tRNA ligase
718252.3.peg.1756	FP929045	525017	Faecalibacterium_prausnitzii_62201	2.0	hypothetical protein	8.199485982058334		QP	E
718252.3.peg.1758	FP929045	528170	Faecalibacterium_prausnitzii_62201	2.0	hypothetical protein	8.199115050930267		QP
718252.3.peg.1759	FP929045	529276	Faecalibacterium_prausnitzii_62201	2.0	Metallo-beta-lactamase family protein, RNA-specific	8.565228856364628		QP	J
718252.3.peg.1763	FP929045	532301	Faecalibacterium_prausnitzii_62201	2.0	hypothetical protein	8.226471368081771		QP
718252.3.peg.1764	FP929045	532765	Faecalibacterium_prausnitzii_62201	2.0	Uridylate kinase (EC 2.7.4.22)	10.568912585591908		QP	F	2.7.4.22|UMP kinase
718252.3.peg.1766	FP929045	533991	Faecalibacterium_prausnitzii_62201	2.0	Undecaprenyl diphosphate synthase (EC 2.5.1.31)	13.121910195339057		QP	H	2.5.1.31|Ditrans,polycis-undecaprenyl-diphosphate synthase ((2E,6E)-farnesyl-diphosphate specific)
718252.3.peg.1767	FP929045	535562	Faecalibacterium_prausnitzii_62201	2.0	Phosphatidate cytidylyltransferase (EC 2.7.7.41)	15.515601206022348		QP	I	2.7.7.41|Phosphatidate cytidylyltransferase
718252.3.peg.1768	FP929045	536537	Faecalibacterium_prausnitzii_62201	2.0	1-deoxy-D-xylulose 5-phosphate reductoisomerase (EC 1.1.1.267)	18.21685694431577		QP	I	1.1.1.267|1-deoxy-D-xylulose-5-phosphate reductoisomerase
718252.3.peg.1769	FP929045	537366	Faecalibacterium_prausnitzii_62201	2.0	Membrane-associated zinc metalloprotease	16.80885241941072		QP	M
718252.3.peg.1770	FP929045	538870	Faecalibacterium_prausnitzii_62201	2.0	(E)-4-hydroxy-3-methylbut-2-enyl-diphosphate synthase (flavodoxin) (EC 1.17.7.3)	17.248592146500464		QP	I	1.17.7.3|(E)-4-hydroxy-3-methylbut-2-enyl-diphosphate synthase (flavodoxin)
718252.3.peg.1772	FP929045	540326	Faecalibacterium_prausnitzii_62201	2.0	DNA polymerase III polC-type (EC 2.7.7.7)	14.040675515403988		QP	L	2.7.7.7|DNA-directed DNA polymerase
718252.3.peg.2012	FP929045	688254	Faecalibacterium_prausnitzii_62201	8.0	hypothetical protein	9.685988235445716		QP	L
718252.3.peg.2281	FP929045	925387	Faecalibacterium_prausnitzii_62201	6.0	hypothetical protein	10.289255280681433		QP	S
718252.3.peg.2938	FP929045	1556267	Faecalibacterium_prausnitzii_62201	7.0	hypothetical protein	9.845559439060295		QP	T
718252.3.peg.313	FP929045	2152531	Faecalibacterium_prausnitzii_62201	1.0	CRISPR-associated protein, Csd1 family	33.18836609638223		QP	S
718252.3.peg.3220	FP929045	1818613	Faecalibacterium_prausnitzii_62201	4.0	Macrolide export ATP-binding/permease protein	7.19127737802642		QP	V
718252.3.peg.3221	FP929045	1821268	Faecalibacterium_prausnitzii_62201	4.0	Macrolide export ATP-binding/permease protein	17.842523962792857		QP	V
718252.3.peg.3222	FP929045	1821883	Faecalibacterium_prausnitzii_62201	4.0	hypothetical protein	17.436487974050515		QP
718252.3.peg.3223	FP929045	1822616	Faecalibacterium_prausnitzii_62201	4.0	hypothetical protein	7.104820377172388		QP
718252.3.peg.3224	FP929045	1823645	Faecalibacterium_prausnitzii_62201	4.0	Two-component system sensor histidine kinase	9.572755245674651		QP	T
718252.3.peg.3225	FP929045	1824497	Faecalibacterium_prausnitzii_62201	4.0	Activator of (R)-2-hydroxyglutaryl-CoA dehydratase	7.4332051021542975		QP	I
718252.3.peg.372	FP929045	2209361	Faecalibacterium_prausnitzii_62201	3.0	putative membrane-associated phospholipid phosphatase, PAP2 superfamily	18.21180112557174		QP	I
742726.3.peg.112	ADLE01000001	146107	Barnesiella_intestinihominis_62208	4.0	hypothetical protein	11.28486757403772		QP	-
742726.3.peg.1605	ADLE01000009	92226	Barnesiella_intestinihominis_62208	1.0	Formate efflux transporter FocA	16.5622755159035		QP	P
742726.3.peg.1606	ADLE01000009	93133	Barnesiella_intestinihominis_62208	1.0	hypothetical protein	18.938333805645488		QP	S
742726.3.peg.2287	ADLE01000015	136333	Barnesiella_intestinihominis_62208	2.0	hypothetical protein	16.79249008221167		QP	S
742726.3.peg.346	ADLE01000001	357010	Barnesiella_intestinihominis_62208	5.0	hypothetical protein	10.068097352446795		QP	I
742726.3.peg.409	ADLE01000001	438730	Barnesiella_intestinihominis_62208	6.0	hypothetical protein	8.985072539472265		QP	V
742726.3.peg.970	ADLE01000007	144074	Barnesiella_intestinihominis_62208	3.0	hypothetical protein	9.927072913341242		QP	-
742726.3.peg.971	ADLE01000007	144936	Barnesiella_intestinihominis_62208	3.0	hypothetical protein	10.009071317365006		QP	S
742726.3.peg.974	ADLE01000007	148915	Barnesiella_intestinihominis_62208	3.0	hypothetical protein	14.84766566869135		QP	G
751585.3.peg.1243	FP929039	2271708	Coprococcus_sp_62244	3.0	hypothetical protein	14.431666573495532		QP	K
751585.3.peg.1245	FP929039	2272496	Coprococcus_sp_62244	3.0	hypothetical protein	15.727077760586615		QP	I
751585.3.peg.168	FP929039	1074780	Coprococcus_sp_62244	1.0	hypothetical protein	27.354786417913747		QP	S
751585.3.peg.2273	FP929039	51742	Coprococcus_sp_62244	5.0	Twitching motility protein PilT	6.735152784345742		QP	NU
751585.3.peg.2369	FP929039	685312	Coprococcus_sp_62244	4.0	1-deoxy-D-xylulose 5-phosphate synthase (EC 2.2.1.7)	10.380787651666786		QP	H	2.2.1.7|1-deoxy-D-xylulose-5-phosphate synthase
751585.3.peg.356	FP929039	1254526	Coprococcus_sp_62244	2.0	hypothetical protein	16.5648897239599		QP	T
997873.3.peg.236	NZ_AAVM02000003	225487	Bacteroides_caccae_53434	1.0	RNA polymerase ECF-type sigma factor	7.323429981866219		QP	K
997873.3.peg.237	NZ_AAVM02000003	226940	Bacteroides_caccae_53434	1.0	Putative anti-sigma factor	19.02486395373806		QP	PT
997873.3.peg.238	NZ_AAVM02000003	227548	Bacteroides_caccae_53434	1.0	Outer membrane TonB-dependent transporter, utilization system for glycans and polysaccharides (PUL), SusC family	66.07996569817506		QP	P
997873.3.peg.239	NZ_AAVM02000003	232223	Bacteroides_caccae_53434	1.0	Cell surface glycan-binding lipoprotein, utilization system for glycans and polysaccharides (PUL), SusD family	24.947393418919027		QP	P
997873.3.peg.244	NZ_AAVM02000003	237863	Bacteroides_caccae_53434	1.0	hypothetical protein	9.965715430415807		QP	G
997874.3.peg.2629	NZ_EQ973490	1095715	Bacteroides_cellulosilyticus_58046	5.0	Outer membrane TonB-dependent transporter, utilization system for glycans and polysaccharides (PUL), SusC family	9.208604169727789		QP	P
997874.3.peg.2631	NZ_EQ973490	1090123	Bacteroides_cellulosilyticus_58046	5.0	Dipeptidyl peptidase IV in 4-hydroxyproline catabolic gene cluster	8.977375022027143		QP	E
997877.3.peg.3122	NC_009614	1974294	Bacteroides_vulgatus_57955	1.0	Sodium-dependent transporter, SNF family	18.776147396453204		QP	P
997889.3.peg.119	NZ_DS362249	70834	Bacteroides_uniformis_57318	4.0	hypothetical protein	9.747924038624197		QP	-
997889.3.peg.1827	NZ_DS362248	34779	Bacteroides_uniformis_57318	1.0	beta-galactosidase (EC 3.2.1.23)	38.3873806742387		QP	G	3.2.1.23|Beta-galactosidase
997890.3.peg.2838	NZ_DS362248	36859	Bacteroides_uniformis_57318	1.0	beta-galactosidase (EC 3.2.1.23)	6.674803467568493		QP	G	3.2.1.23|Beta-galactosidase
997890.3.peg.469	NZ_DS362249	419088	Bacteroides_uniformis_57318	5.0	cAMP-binding proteins - catabolite gene activator and regulatory subunit of cAMP-dependent protein kinases	7.440883907755188		QP	T
997892.3.peg.409	NZ_EQ973248	188392	Bacteroides_xylanisolvens_57185	1.0	hypothetical protein	22.161815281381013		QP	S
997892.3.peg.410	NZ_EQ973248	189418	Bacteroides_xylanisolvens_57185	1.0	hypothetical protein	14.129290991631551		QP	S
999420.3.peg.1100	NZ_DS264541	224904	Parabacteroides_merdae_56972	1.0	Aminopeptidase	6.825041313178485		QP	S
999420.3.peg.1101	NZ_DS264541	223349	Parabacteroides_merdae_56972	1.0	Carbonic anhydrase, beta class (EC 4.2.1.1)	6.013318228502458		QP	P	4.2.1.1|Carbonate dehydratase
999420.3.peg.1108	NZ_DS264541	214696	Parabacteroides_merdae_56972	1.0	ATPase	9.80995302480811		QP	S
999420.3.peg.1117	NZ_DS264541	205943	Parabacteroides_merdae_56972	1.0	Bis-ABC ATPase BT1543	20.285863564374168		QP	S
999420.3.peg.453	NZ_DS264541	200836	Parabacteroides_merdae_56972	1.0	hypothetical protein	31.51245087915842		QP	M
999420.3.peg.454	NZ_DS264541	202458	Parabacteroides_merdae_56972	1.0	Heat shock protein GrpE	21.84505743931605		QP	O
999420.3.peg.455	NZ_DS264541	202990	Parabacteroides_merdae_56972	1.0	Chaperone protein DnaJ	23.86682528391677		QP	O
999421.3.peg.1258	NZ_DS264461	245189	Parabacteroides_merdae_56972	2.0	(E)-4-hydroxy-3-methylbut-2-enyl-diphosphate synthase (flavodoxin) (EC 1.17.7.3)	24.870622026509665		QP	I	1.17.7.3|(E)-4-hydroxy-3-methylbut-2-enyl-diphosphate synthase (flavodoxin)
999421.3.peg.1506	NZ_DS264542	176252	Parabacteroides_merdae_56972	3.0	TonB-dependent receptor	7.0505472243718135		QP	P
999421.3.peg.1513	NZ_DS264542	186578	Parabacteroides_merdae_56972	3.0	hypothetical protein	19.83731384584886		QP	P
999421.3.peg.1516	NZ_DS264542	188104	Parabacteroides_merdae_56972	3.0	hypothetical protein	22.852990455627094		QP	S
999421.3.peg.1527	NZ_DS264542	201103	Parabacteroides_merdae_56972	3.0	UDP-N-acetyl-D-glucosamine 6-dehydrogenase (EC 1.1.1.136)	15.912109039682688		QP	M	1.1.1.136|UDP-N-acetylglucosamine 6-dehydrogenase
999421.3.peg.1528	NZ_DS264542	202194	Parabacteroides_merdae_56972	3.0	Ribonuclease HI-related protein 3	17.53521448200554		QP	L
999421.3.peg.1666	NZ_DS264541	221323	Parabacteroides_merdae_56972	1.0	hypothetical protein	8.63672955733933		QP	M
999421.3.peg.509	NZ_DS264540	44989	Parabacteroides_merdae_56972	4.0	TPR domain protein	8.695262551790453		QP	S
999421.3.peg.510	NZ_DS264540	43779	Parabacteroides_merdae_56972	4.0	DNA gyrase subunit A (EC 5.99.1.3)	9.779235877276967		QP	L	5.99.1.3|DNA topoisomerase (ATP-hydrolyzing)
GUT_GENOME000166_00032	GUT_GENOME000166_1	25332	Acetatifactor_sp900066365	2.0	hypothetical protein	86.85374455207459	Fiji	UHGG	T
GUT_GENOME000166_00032	GUT_GENOME000166_1	25460	Acetatifactor_sp900066365	1.0	hypothetical protein	127.4579165989809	Israel	UHGG	T
GUT_GENOME000166_00172	GUT_GENOME000166_1	169517	Acetatifactor_sp900066365	6.0	Folylpolyglutamate synthase	8.229674152890508	Netherlands	UHGG	H	6.3.2.17
GUT_GENOME000166_00173	GUT_GENOME000166_1	170511	Acetatifactor_sp900066365	6.0	hypothetical protein	6.894581001077422	Netherlands	UHGG	S
GUT_GENOME000166_00234	GUT_GENOME000166_1	227305	Acetatifactor_sp900066365	5.0	Nicotinate-nucleotide--dimethylbenzimidazole phosphoribosyltransferase	8.26853552108256	Israel	UHGG		2.4.2.21
GUT_GENOME000166_00350	GUT_GENOME000166_2	28049	Acetatifactor_sp900066365	3.0	hypothetical protein	12.447287552886609	Denmark	UHGG	N
GUT_GENOME000166_00350	GUT_GENOME000166_2	28027	Acetatifactor_sp900066365	4.0	hypothetical protein	17.754785009275018	Israel	UHGG	N
GUT_GENOME000166_00350	GUT_GENOME000166_2	28050	Acetatifactor_sp900066365	2.0	hypothetical protein	92.02109789174136	Spain	UHGG	N
GUT_GENOME000166_00350	GUT_GENOME000166_2	28050	Acetatifactor_sp900066365	3.0	hypothetical protein	46.18380838411647	UK	UHGG	N
GUT_GENOME000166_00421	GUT_GENOME000166_2	105742	Acetatifactor_sp900066365	1.0	UDP-N-acetylmuramoyl-L-alanyl-D-glutamate--2%2C6-diaminopimelate ligase	6.903354305740518	China	UHGG		6.3.2.13
GUT_GENOME000166_00422	GUT_GENOME000166_2	106308	Acetatifactor_sp900066365	1.0	hypothetical protein	33.06246884965988	China	UHGG	S
GUT_GENOME000166_00423	GUT_GENOME000166_2	107193	Acetatifactor_sp900066365	1.0	Single-stranded-DNA-specific exonuclease RecJ	22.62799864730945	China	UHGG	L	3.1.-.-
GUT_GENOME000166_00733	GUT_GENOME000166_4	2979	Acetatifactor_sp900066365	2.0	hypothetical protein	7.904313108911429	China	UHGG
GUT_GENOME000166_00734	GUT_GENOME000166_4	3288	Acetatifactor_sp900066365	2.0	hypothetical protein	26.62525065148624	China	UHGG	H
GUT_GENOME000166_00743	GUT_GENOME000166_4	13370	Acetatifactor_sp900066365	5.0	3-alpha-hydroxycholanate dehydrogenase (NAD(+))	8.580819153519764	Netherlands	UHGG		1.1.1.52
GUT_GENOME000166_01069	GUT_GENOME000166_5	140139	Acetatifactor_sp900066365	3.0	hypothetical protein	14.344218193744462	China	UHGG
GUT_GENOME000166_01071	GUT_GENOME000166_5	144673	Acetatifactor_sp900066365	1.0	hypothetical protein	65.56026413287151	UK	UHGG	S
GUT_GENOME000166_01090	GUT_GENOME000166_6	18525	Acetatifactor_sp900066365	2.0	hypothetical protein	104.8980382288242	Denmark	UHGG	S
GUT_GENOME000166_01090	GUT_GENOME000166_6	18441	Acetatifactor_sp900066365	3.0	hypothetical protein	35.86850490038603	Israel	UHGG	S
GUT_GENOME000166_01090	GUT_GENOME000166_6	18519	Acetatifactor_sp900066365	1.0	hypothetical protein	76.3796862295096	Netherlands	UHGG	S
GUT_GENOME000166_01090	GUT_GENOME000166_6	18441	Acetatifactor_sp900066365	1.0	hypothetical protein	182.7304201000508	Spain	UHGG	S
GUT_GENOME000166_01090	GUT_GENOME000166_6	18526	Acetatifactor_sp900066365	2.0	hypothetical protein	54.90080275615132	UK	UHGG	S
GUT_GENOME000166_01090	GUT_GENOME000166_6	18478	Acetatifactor_sp900066365	2.0	hypothetical protein	115.64595838055456	US	UHGG	S
GUT_GENOME000166_01120	GUT_GENOME000166_6	55980	Acetatifactor_sp900066365	1.0	Membrane lipoprotein TpN32	12.975756755717535	Denmark	UHGG	P
GUT_GENOME000166_01120	GUT_GENOME000166_6	55980	Acetatifactor_sp900066365	2.0	Membrane lipoprotein TpN32	7.627466234141317	Israel	UHGG	P
GUT_GENOME000166_01120	GUT_GENOME000166_6	56057	Acetatifactor_sp900066365	1.0	Membrane lipoprotein TpN32	7.576972192039952	US	UHGG	P
GUT_GENOME000166_01121	GUT_GENOME000166_6	56492	Acetatifactor_sp900066365	1.0	D-methionine transport system permease protein MetI	152.54880704361003	Denmark	UHGG	P
GUT_GENOME000166_01121	GUT_GENOME000166_6	56467	Acetatifactor_sp900066365	1.0	D-methionine transport system permease protein MetI	128.72644578564675	Fiji	UHGG	P
GUT_GENOME000166_01121	GUT_GENOME000166_6	56497	Acetatifactor_sp900066365	2.0	D-methionine transport system permease protein MetI	102.08385117166044	Israel	UHGG	P
GUT_GENOME000166_01121	GUT_GENOME000166_6	56499	Acetatifactor_sp900066365	1.0	D-methionine transport system permease protein MetI	148.01638801799265	Kazakhstan	UHGG	P
GUT_GENOME000166_01121	GUT_GENOME000166_6	56492	Acetatifactor_sp900066365	1.0	D-methionine transport system permease protein MetI	183.91914427848144	US	UHGG	P
GUT_GENOME000166_01299	GUT_GENOME000166_7	108326	Acetatifactor_sp900066365	4.0	Cellobiose 2-epimerase	11.115090893115632	Netherlands	UHGG	G	5.1.3.11
GUT_GENOME000166_01343	GUT_GENOME000166_8	23841	Acetatifactor_sp900066365	2.0	hypothetical protein	12.31064618967332	Kazakhstan	UHGG
GUT_GENOME000166_01344	GUT_GENOME000166_8	25223	Acetatifactor_sp900066365	2.0	Anthranilate synthase component 1	21.33598968711692	Kazakhstan	UHGG	EH	4.1.3.27
GUT_GENOME000166_01345	GUT_GENOME000166_8	26118	Acetatifactor_sp900066365	2.0	Bifunctional protein TrpGD	16.673962675283505	Kazakhstan	UHGG
GUT_GENOME000166_01345	GUT_GENOME000166_8	26963	Acetatifactor_sp900066365	4.0	Bifunctional protein TrpGD	13.004190471597838	UK	UHGG
GUT_GENOME000166_01346	GUT_GENOME000166_8	27397	Acetatifactor_sp900066365	4.0	Indole-3-glycerol phosphate synthase	13.591188120124125	UK	UHGG	E	4.1.1.48
GUT_GENOME000166_01347	GUT_GENOME000166_8	28337	Acetatifactor_sp900066365	4.0	N-(5'-phosphoribosyl)anthranilate isomerase	33.035912756740856	UK	UHGG		5.3.1.24
GUT_GENOME000166_01433	GUT_GENOME000166_9	3002	Acetatifactor_sp900066365	3.0	Melibiose carrier protein	18.2212122172444	Netherlands	UHGG	G
GUT_GENOME000166_01438	GUT_GENOME000166_9	10412	Acetatifactor_sp900066365	3.0	hypothetical protein	6.670363572487281	Netherlands	UHGG	C
GUT_GENOME000166_01484	GUT_GENOME000166_9	57071	Acetatifactor_sp900066365	2.0	hypothetical protein	31.24175353399914	Netherlands	UHGG
GUT_GENOME000166_01497	GUT_GENOME000166_9	70126	Acetatifactor_sp900066365	3.0	hypothetical protein	8.793747379668346	Fiji	UHGG
GUT_GENOME000237_00021	GUT_GENOME000237_1	18695	Lachnospira_eligens_B	3.0	Bacitracin export permease protein BceB	15.599334217697695	US	UHGG	V
GUT_GENOME000237_00107	GUT_GENOME000237_1	117295	Lachnospira_eligens_B	9.0	Penicillin-binding protein A	10.28811720064649	Fiji	UHGG	M
GUT_GENOME000237_00107	GUT_GENOME000237_1	117320	Lachnospira_eligens_B	5.0	Penicillin-binding protein A	23.105971424415475	Israel	UHGG	M
GUT_GENOME000237_00109	GUT_GENOME000237_1	118724	Lachnospira_eligens_B	5.0	hypothetical protein	17.736430265270727	Israel	UHGG
GUT_GENOME000237_00109	GUT_GENOME000237_1	118720	Lachnospira_eligens_B	4.0	hypothetical protein	10.663934253174473	Sweden	UHGG
GUT_GENOME000237_00139	GUT_GENOME000237_1	146865	Lachnospira_eligens_B	1.0	Zinc transporter ZupT	36.15569604381235	China	UHGG	P
GUT_GENOME000237_00140	GUT_GENOME000237_1	147855	Lachnospira_eligens_B	1.0	HTH-type transcriptional activator RhaR	165.89856079571257	China	UHGG
GUT_GENOME000237_00140	GUT_GENOME000237_1	147860	Lachnospira_eligens_B	7.0	HTH-type transcriptional activator RhaR	15.784171552456709	Israel	UHGG
GUT_GENOME000237_00156	GUT_GENOME000237_1	168007	Lachnospira_eligens_B	1.0	hypothetical protein	8.620044024646388	Finland	UHGG	E
GUT_GENOME000237_00156	GUT_GENOME000237_1	167991	Lachnospira_eligens_B	2.0	hypothetical protein	16.73482644626382	Sweden	UHGG	E
GUT_GENOME000237_00157	GUT_GENOME000237_1	168857	Lachnospira_eligens_B	4.0	Rod shape-determining protein MreB	12.753817320149238	Fiji	UHGG
GUT_GENOME000237_00157	GUT_GENOME000237_1	168962	Lachnospira_eligens_B	1.0	Rod shape-determining protein MreB	19.72808737230336	Finland	UHGG
GUT_GENOME000237_00157	GUT_GENOME000237_1	168987	Lachnospira_eligens_B	1.0	Rod shape-determining protein MreB	9.10344192747058	Spain	UHGG
GUT_GENOME000237_00157	GUT_GENOME000237_1	168765	Lachnospira_eligens_B	2.0	Rod shape-determining protein MreB	14.332016949491244	Sweden	UHGG
GUT_GENOME000237_00157	GUT_GENOME000237_1	168987	Lachnospira_eligens_B	1.0	Rod shape-determining protein MreB	8.650158085138292	UK	UHGG
GUT_GENOME000237_00158	GUT_GENOME000237_1	169868	Lachnospira_eligens_B	1.0	hypothetical protein	88.47835986260647	Denmark	UHGG	M
GUT_GENOME000237_00158	GUT_GENOME000237_1	169783	Lachnospira_eligens_B	4.0	hypothetical protein	33.79522142853649	Fiji	UHGG	M
GUT_GENOME000237_00158	GUT_GENOME000237_1	169739	Lachnospira_eligens_B	1.0	hypothetical protein	38.941432715515525	Finland	UHGG	M
GUT_GENOME000237_00158	GUT_GENOME000237_1	169793	Lachnospira_eligens_B	1.0	hypothetical protein	122.15068053831222	Spain	UHGG	M
GUT_GENOME000237_00158	GUT_GENOME000237_1	169793	Lachnospira_eligens_B	1.0	hypothetical protein	115.02949770916884	UK	UHGG	M
GUT_GENOME000237_00158	GUT_GENOME000237_1	169793	Lachnospira_eligens_B	2.0	hypothetical protein	19.966755841445973	US	UHGG	M
GUT_GENOME000237_00159	GUT_GENOME000237_1	170062	Lachnospira_eligens_B	1.0	hypothetical protein	42.38621499059161	Denmark	UHGG	M
GUT_GENOME000237_00159	GUT_GENOME000237_1	170062	Lachnospira_eligens_B	1.0	hypothetical protein	15.829304003430307	Finland	UHGG	M
GUT_GENOME000237_00159	GUT_GENOME000237_1	170112	Lachnospira_eligens_B	1.0	hypothetical protein	41.28062647054001	Spain	UHGG	M
GUT_GENOME000237_00159	GUT_GENOME000237_1	170046	Lachnospira_eligens_B	1.0	hypothetical protein	43.759060644253154	UK	UHGG	M
GUT_GENOME000237_00159	GUT_GENOME000237_1	170114	Lachnospira_eligens_B	2.0	hypothetical protein	20.81999008944492	US	UHGG	M
GUT_GENOME000237_00187	GUT_GENOME000237_1	194611	Lachnospira_eligens_B	4.0	Ribosomal large subunit pseudouridine synthase C	5.992415077876947	Israel	UHGG	J	5.4.99.24
GUT_GENOME000237_00188	GUT_GENOME000237_1	195133	Lachnospira_eligens_B	4.0	hypothetical protein	10.272989154677036	Israel	UHGG
GUT_GENOME000237_00189	GUT_GENOME000237_1	196989	Lachnospira_eligens_B	4.0	hypothetical protein	8.375273484447549	Israel	UHGG
GUT_GENOME000237_00190	GUT_GENOME000237_1	197814	Lachnospira_eligens_B	4.0	Ribosomal large subunit pseudouridine synthase B	12.072116500547	Israel	UHGG	J	5.4.99.22
GUT_GENOME000237_00198	GUT_GENOME000237_1	205878	Lachnospira_eligens_B	4.0	Glycerol-3-phosphate dehydrogenase [NAD(P)+]	11.759605756358315	Israel	UHGG	I	1.1.1.94
GUT_GENOME000237_00198	GUT_GENOME000237_1	206183	Lachnospira_eligens_B	4.0	Glycerol-3-phosphate dehydrogenase [NAD(P)+]	6.267998856410702	Kazakhstan	UHGG	I	1.1.1.94
GUT_GENOME000237_00199	GUT_GENOME000237_1	206626	Lachnospira_eligens_B	4.0	Glycerol-3-phosphate acyltransferase	6.981206221681682	Israel	UHGG		2.3.1.-
GUT_GENOME000237_00201	GUT_GENOME000237_1	209227	Lachnospira_eligens_B	4.0	hypothetical protein	23.16350522043427	Israel	UHGG
GUT_GENOME000237_00201	GUT_GENOME000237_1	209127	Lachnospira_eligens_B	4.0	hypothetical protein	7.366324711519816	Kazakhstan	UHGG
GUT_GENOME000237_00201	GUT_GENOME000237_1	209178	Lachnospira_eligens_B	5.0	hypothetical protein	9.596714979663096	US	UHGG
GUT_GENOME000237_00236	GUT_GENOME000237_1	241757	Lachnospira_eligens_B	7.0	Glycogen synthase	6.899843488366964	US	UHGG		2.4.1.21
GUT_GENOME000237_00238	GUT_GENOME000237_1	244263	Lachnospira_eligens_B	7.0	Stage 0 sporulation protein A	8.801767782759235	US	UHGG	NT
GUT_GENOME000237_00259	GUT_GENOME000237_1	262042	Lachnospira_eligens_B	2.0	hypothetical protein	34.28870758206733	Germany	UHGG	V
GUT_GENOME000237_00259	GUT_GENOME000237_1	263610	Lachnospira_eligens_B	1.0	hypothetical protein	19.12658667799176	Kazakhstan	UHGG	V
GUT_GENOME000237_00259	GUT_GENOME000237_1	262432	Lachnospira_eligens_B	2.0	hypothetical protein	42.27331536972368	UK	UHGG	V
GUT_GENOME000237_00417	GUT_GENOME000237_1	434703	Lachnospira_eligens_B	4.0	Uracil permease	11.073425667387871	Finland	UHGG	F
GUT_GENOME000237_00612	GUT_GENOME000237_2	50878	Lachnospira_eligens_B	7.0	DNA topoisomerase 1	21.9794098697703	Fiji	UHGG		5.99.1.2
GUT_GENOME000237_00634	GUT_GENOME000237_2	80410	Lachnospira_eligens_B	8.0	hypothetical protein	13.22503936632456	Fiji	UHGG
GUT_GENOME000237_00636	GUT_GENOME000237_2	81815	Lachnospira_eligens_B	8.0	hypothetical protein	7.64713242661146	Fiji	UHGG	S
GUT_GENOME000237_00678	GUT_GENOME000237_2	131303	Lachnospira_eligens_B	6.0	Oxygen-independent coproporphyrinogen-III oxidase-like protein	16.327601756804427	Israel	UHGG	H	1.3.99.-
GUT_GENOME000237_00678	GUT_GENOME000237_2	131291	Lachnospira_eligens_B	3.0	Oxygen-independent coproporphyrinogen-III oxidase-like protein	10.847550424182176	Sweden	UHGG	H	1.3.99.-
GUT_GENOME000237_00711	GUT_GENOME000237_2	171301	Lachnospira_eligens_B	3.0	Glutamate racemase 2	23.426163701452865	Israel	UHGG	S	5.1.1.3
GUT_GENOME000237_00712	GUT_GENOME000237_2	171893	Lachnospira_eligens_B	3.0	hypothetical protein	14.811016000899802	Israel	UHGG
GUT_GENOME000237_00718	GUT_GENOME000237_2	177312	Lachnospira_eligens_B	3.0	Hexitol phosphatase B	12.305261674694233	Israel	UHGG	S	3.1.3.68
GUT_GENOME000237_00721	GUT_GENOME000237_2	181169	Lachnospira_eligens_B	3.0	hypothetical protein	9.033404014249507	Israel	UHGG
GUT_GENOME000237_00757	GUT_GENOME000237_2	218895	Lachnospira_eligens_B	1.0	Shikimate kinase 1	24.11683999774246	Austria	UHGG	F	2.7.1.71
GUT_GENOME000237_00757	GUT_GENOME000237_2	218882	Lachnospira_eligens_B	1.0	Shikimate kinase 1	28.51323937271352	France	UHGG	F	2.7.1.71
GUT_GENOME000237_00757	GUT_GENOME000237_2	218895	Lachnospira_eligens_B	4.0	Shikimate kinase 1	9.147791407055696	US	UHGG	F	2.7.1.71
GUT_GENOME000237_00758	GUT_GENOME000237_2	219411	Lachnospira_eligens_B	1.0	Shikimate dehydrogenase (NADP(+))	56.87209968825572	Austria	UHGG	E	1.1.1.25
GUT_GENOME000237_00758	GUT_GENOME000237_2	219421	Lachnospira_eligens_B	4.0	Shikimate dehydrogenase (NADP(+))	14.157403701317758	Denmark	UHGG	E	1.1.1.25
GUT_GENOME000237_00758	GUT_GENOME000237_2	219394	Lachnospira_eligens_B	3.0	Shikimate dehydrogenase (NADP(+))	12.404399049891207	Finland	UHGG	E	1.1.1.25
GUT_GENOME000237_00758	GUT_GENOME000237_2	219421	Lachnospira_eligens_B	1.0	Shikimate dehydrogenase (NADP(+))	79.4318324188164	France	UHGG	E	1.1.1.25
GUT_GENOME000237_00758	GUT_GENOME000237_2	219402	Lachnospira_eligens_B	3.0	Shikimate dehydrogenase (NADP(+))	12.156769770932168	Kazakhstan	UHGG	E	1.1.1.25
GUT_GENOME000237_00758	GUT_GENOME000237_2	219402	Lachnospira_eligens_B	2.0	Shikimate dehydrogenase (NADP(+))	42.77373075977545	Spain	UHGG	E	1.1.1.25
GUT_GENOME000237_00758	GUT_GENOME000237_2	219430	Lachnospira_eligens_B	4.0	Shikimate dehydrogenase (NADP(+))	13.004224236202065	US	UHGG	E	1.1.1.25
GUT_GENOME000237_00817	GUT_GENOME000237_2	291903	Lachnospira_eligens_B	8.0	putative ABC transporter ATP-binding protein YbiT	11.604942058848286	Israel	UHGG
GUT_GENOME000237_00872	GUT_GENOME000237_2	354554	Lachnospira_eligens_B	2.0	hypothetical protein	12.477470977158848	China	UHGG
GUT_GENOME000237_00877	GUT_GENOME000237_2	358663	Lachnospira_eligens_B	3.0	hypothetical protein	14.939766714502047	Germany	UHGG
GUT_GENOME000237_00882	GUT_GENOME000237_2	364800	Lachnospira_eligens_B	5.0	Transcription termination factor Rho	12.67880289367578	Denmark	UHGG		3.6.4.-
GUT_GENOME000237_00887	GUT_GENOME000237_2	370384	Lachnospira_eligens_B	5.0	Lon protease 1	11.693940024023876	UK	UHGG		3.4.21.53
GUT_GENOME000237_00890	GUT_GENOME000237_2	372931	Lachnospira_eligens_B	5.0	Trigger factor	6.71192832366538	UK	UHGG		5.2.1.8
GUT_GENOME000237_00915	GUT_GENOME000237_2	398878	Lachnospira_eligens_B	2.0	1-deoxy-D-xylulose-5-phosphate synthase	8.547159723424597	Austria	UHGG	H	2.2.1.7
GUT_GENOME000237_00929	GUT_GENOME000237_2	414124	Lachnospira_eligens_B	1.0	Inosine-5'-monophosphate dehydrogenase	6.461534776908054	Fiji	UHGG		1.1.1.205
GUT_GENOME000237_00933	GUT_GENOME000237_2	418682	Lachnospira_eligens_B	1.0	hypothetical protein	7.811262474959349	Fiji	UHGG	L
GUT_GENOME000237_00933	GUT_GENOME000237_2	418229	Lachnospira_eligens_B	8.0	hypothetical protein	8.655367795191598	US	UHGG	L
GUT_GENOME000237_00939	GUT_GENOME000237_2	421881	Lachnospira_eligens_B	1.0	Methionine aminopeptidase	7.828499666847761	Fiji	UHGG	E	3.4.11.18
GUT_GENOME000237_00940	GUT_GENOME000237_2	424418	Lachnospira_eligens_B	1.0	Cobalt-dependent inorganic pyrophosphatase	10.765520403116094	Fiji	UHGG		3.6.1.1
GUT_GENOME000237_00945	GUT_GENOME000237_2	430545	Lachnospira_eligens_B	1.0	Cold shock protein CspB	10.344246376786796	Fiji	UHGG
GUT_GENOME000237_00946	GUT_GENOME000237_2	431234	Lachnospira_eligens_B	1.0	hypothetical protein	59.60832901309767	Fiji	UHGG
GUT_GENOME000237_01039	GUT_GENOME000237_3	50289	Lachnospira_eligens_B	5.0	Chromosomal replication initiator protein DnaA	33.25115952485015	Fiji	UHGG	L
GUT_GENOME000237_01118	GUT_GENOME000237_3	139942	Lachnospira_eligens_B	2.0	hypothetical protein	7.6839520673177955	Fiji	UHGG	K
GUT_GENOME000237_01119	GUT_GENOME000237_3	141369	Lachnospira_eligens_B	2.0	Putative N-acetyl-LL-diaminopimelate aminotransferase	21.43008696327523	Fiji	UHGG		2.6.1.-
GUT_GENOME000237_01121	GUT_GENOME000237_3	141988	Lachnospira_eligens_B	2.0	tRNA (cytidine(34)-2'-O)-methyltransferase	23.38524182588864	Fiji	UHGG		2.1.1.207
GUT_GENOME000237_01122	GUT_GENOME000237_3	142909	Lachnospira_eligens_B	2.0	Sensor histidine kinase RcsC	50.87367040837646	Fiji	UHGG		2.7.13.3
GUT_GENOME000237_01249	GUT_GENOME000237_3	274886	Lachnospira_eligens_B	4.0	hypothetical protein	10.875015750455454	Germany	UHGG	H
GUT_GENOME000237_01458	GUT_GENOME000237_4	49910	Lachnospira_eligens_B	4.0	hypothetical protein	7.859354122969808	Spain	UHGG
GUT_GENOME000237_01459	GUT_GENOME000237_4	50077	Lachnospira_eligens_B	4.0	Flavoredoxin	9.929650438633365	Spain	UHGG	S
GUT_GENOME000237_01460	GUT_GENOME000237_4	51497	Lachnospira_eligens_B	3.0	hypothetical protein	38.18746741349006	Fiji	UHGG	M
GUT_GENOME000237_01498	GUT_GENOME000237_4	99547	Lachnospira_eligens_B	3.0	hypothetical protein	25.65238782475648	Denmark	UHGG	M
GUT_GENOME000237_01508	GUT_GENOME000237_4	113976	Lachnospira_eligens_B	5.0	Diaminopimelate decarboxylase	7.822235967478077	Germany	UHGG	E	4.1.1.20
GUT_GENOME000237_01508	GUT_GENOME000237_4	112938	Lachnospira_eligens_B	5.0	Diaminopimelate decarboxylase	7.076413090511187	Sweden	UHGG	E	4.1.1.20
GUT_GENOME000237_01510	GUT_GENOME000237_4	115558	Lachnospira_eligens_B	3.0	hypothetical protein	14.33190588664658	France	UHGG	M
GUT_GENOME000237_01511	GUT_GENOME000237_4	115958	Lachnospira_eligens_B	3.0	hypothetical protein	11.673995932828614	France	UHGG
GUT_GENOME000237_01518	GUT_GENOME000237_4	122495	Lachnospira_eligens_B	2.0	hypothetical protein	15.924857691904725	Kazakhstan	UHGG
GUT_GENOME000237_01518	GUT_GENOME000237_4	122262	Lachnospira_eligens_B	3.0	hypothetical protein	16.58987442883132	Spain	UHGG
GUT_GENOME000237_01518	GUT_GENOME000237_4	123027	Lachnospira_eligens_B	4.0	hypothetical protein	12.983739056041708	UK	UHGG
GUT_GENOME000237_02016	GUT_GENOME000237_5	198056	Lachnospira_eligens_B	2.0	Sensor histidine kinase RcsC	16.612076563505088	Finland	UHGG	T	2.7.13.3
GUT_GENOME000237_02144	GUT_GENOME000237_6	65645	Lachnospira_eligens_B	6.0	hypothetical protein	26.565236151499786	Fiji	UHGG
GUT_GENOME000237_02154	GUT_GENOME000237_6	74329	Lachnospira_eligens_B	6.0	Monofunctional biosynthetic peptidoglycan transglycosylase	10.113376568683506	Fiji	UHGG		2.4.2.-
GUT_GENOME000237_02158	GUT_GENOME000237_6	79709	Lachnospira_eligens_B	1.0	L-arabinose transport system permease protein AraQ	42.92149126969676	Israel	UHGG	G
GUT_GENOME000237_02159	GUT_GENOME000237_6	80759	Lachnospira_eligens_B	2.0	hypothetical protein	25.96739869350818	Denmark	UHGG
GUT_GENOME000237_02159	GUT_GENOME000237_6	80775	Lachnospira_eligens_B	5.0	hypothetical protein	8.791712042784951	Finland	UHGG
GUT_GENOME000237_02159	GUT_GENOME000237_6	80779	Lachnospira_eligens_B	3.0	hypothetical protein	13.342276830697903	UK	UHGG
GUT_GENOME000237_02183	GUT_GENOME000237_6	105873	Lachnospira_eligens_B	2.0	Anaerobic ribonucleoside-triphosphate reductase	26.824363889657853	Israel	UHGG		1.1.98.6
GUT_GENOME000237_02183	GUT_GENOME000237_6	105574	Lachnospira_eligens_B	1.0	Anaerobic ribonucleoside-triphosphate reductase	34.56144458931296	Sweden	UHGG		1.1.98.6
GUT_GENOME000237_02576	GUT_GENOME000237_8	94031	Lachnospira_eligens_B	6.0	Bacitracin export ATP-binding protein BceA	9.402306927812743	US	UHGG	S
GUT_GENOME000237_02624	GUT_GENOME000237_8	152444	Lachnospira_eligens_B	2.0	Beta-glucosidase A	20.338390864365	France	UHGG	G	3.2.1.21
GUT_GENOME000237_02624	GUT_GENOME000237_8	152777	Lachnospira_eligens_B	1.0	Beta-glucosidase A	70.74418106963527	Germany	UHGG	G	3.2.1.21
GUT_GENOME000237_02624	GUT_GENOME000237_8	152422	Lachnospira_eligens_B	1.0	Beta-glucosidase A	67.3948272255758	US	UHGG	G	3.2.1.21
GUT_GENOME000237_02625	GUT_GENOME000237_8	154671	Lachnospira_eligens_B	2.0	Cellobiose phosphorylase	20.382597168055245	France	UHGG		2.4.1.20
GUT_GENOME000237_02625	GUT_GENOME000237_8	153364	Lachnospira_eligens_B	1.0	Cellobiose phosphorylase	16.9087450399067	Germany	UHGG		2.4.1.20
GUT_GENOME000237_02625	GUT_GENOME000237_8	152990	Lachnospira_eligens_B	1.0	Cellobiose phosphorylase	9.337185543610516	US	UHGG		2.4.1.20
GUT_GENOME001029_00322	GUT_GENOME001029_1	347275	CAG-127_sp900319515	1.0	hypothetical protein	94.52700113441256	Fiji	UHGG	NT
GUT_GENOME001029_00356	GUT_GENOME001029_1	379852	CAG-127_sp900319515	1.0	hypothetical protein	36.706196299688365	Fiji	UHGG	S
GUT_GENOME001029_02141	GUT_GENOME001029_4	86167	CAG-127_sp900319515	2.0	DegV domain-containing protein	6.114951111048256	Israel	UHGG	M
GUT_GENOME001029_02142	GUT_GENOME001029_4	87684	CAG-127_sp900319515	2.0	hypothetical protein	8.283331162444078	Israel	UHGG	M
GUT_GENOME001029_02175	GUT_GENOME001029_4	126360	CAG-127_sp900319515	1.0	hypothetical protein	56.7041569654744	Israel	UHGG	G
GUT_GENOME001029_02175	GUT_GENOME001029_4	126360	CAG-127_sp900319515	1.0	hypothetical protein	62.34048161940085	Netherlands	UHGG	G
GUT_GENOME001029_02175	GUT_GENOME001029_4	126360	CAG-127_sp900319515	1.0	hypothetical protein	53.16751797011748	US	UHGG	G
GUT_GENOME001029_02176	GUT_GENOME001029_4	126794	CAG-127_sp900319515	1.0	Lactose transport system permease protein LacF	62.46736335022803	Israel	UHGG	G
GUT_GENOME001029_02176	GUT_GENOME001029_4	126595	CAG-127_sp900319515	1.0	Lactose transport system permease protein LacF	68.05613369381487	Netherlands	UHGG	G
GUT_GENOME001029_02176	GUT_GENOME001029_4	126799	CAG-127_sp900319515	1.0	Lactose transport system permease protein LacF	59.60521630255798	US	UHGG	G
GUT_GENOME001659_00230	GUT_GENOME001659_1	254702	Ruminococcus_E_bromii_B	2.0	CDP-glucose 4%2C6-dehydratase	12.79162468251204	ElSalvador	UHGG	M	4.2.1.45
GUT_GENOME001659_00231	GUT_GENOME001659_1	254982	Ruminococcus_E_bromii_B	4.0	Glucose-1-phosphate cytidylyltransferase	7.327152339209785	Germany	UHGG	JM	2.7.7.33
GUT_GENOME001659_00231	GUT_GENOME001659_1	254982	Ruminococcus_E_bromii_B	3.0	Glucose-1-phosphate cytidylyltransferase	6.5498009789280855	Israel	UHGG	JM	2.7.7.33
GUT_GENOME001659_00233	GUT_GENOME001659_1	256399	Ruminococcus_E_bromii_B	3.0	Putative tyrosine-protein kinase YveL	10.0806013212537	Austria	UHGG	D	2.7.10.2
GUT_GENOME001659_00233	GUT_GENOME001659_1	256231	Ruminococcus_E_bromii_B	4.0	Putative tyrosine-protein kinase YveL	8.90751050004236	China	UHGG	D	2.7.10.2
GUT_GENOME001659_00233	GUT_GENOME001659_1	256270	Ruminococcus_E_bromii_B	2.0	Putative tyrosine-protein kinase YveL	7.524048912811421	Fiji	UHGG	D	2.7.10.2
GUT_GENOME001659_00233	GUT_GENOME001659_1	256531	Ruminococcus_E_bromii_B	3.0	Putative tyrosine-protein kinase YveL	11.965649818180642	Finland	UHGG	D	2.7.10.2
GUT_GENOME001659_00233	GUT_GENOME001659_1	256237	Ruminococcus_E_bromii_B	4.0	Putative tyrosine-protein kinase YveL	11.742594564456	Germany	UHGG	D	2.7.10.2
GUT_GENOME001659_00233	GUT_GENOME001659_1	256531	Ruminococcus_E_bromii_B	3.0	Putative tyrosine-protein kinase YveL	12.664662549494508	Israel	UHGG	D	2.7.10.2
GUT_GENOME001659_00233	GUT_GENOME001659_1	256270	Ruminococcus_E_bromii_B	3.0	Putative tyrosine-protein kinase YveL	6.915217665373242	Netherlands	UHGG	D	2.7.10.2
GUT_GENOME001659_00233	GUT_GENOME001659_1	256399	Ruminococcus_E_bromii_B	5.0	Putative tyrosine-protein kinase YveL	7.622541786541906	Spain	UHGG	D	2.7.10.2
GUT_GENOME001659_00233	GUT_GENOME001659_1	256531	Ruminococcus_E_bromii_B	3.0	Putative tyrosine-protein kinase YveL	7.483917371135171	Sweden	UHGG	D	2.7.10.2
GUT_GENOME001659_00233	GUT_GENOME001659_1	256531	Ruminococcus_E_bromii_B	4.0	Putative tyrosine-protein kinase YveL	12.797691018557176	UK	UHGG	D	2.7.10.2
GUT_GENOME001659_00233	GUT_GENOME001659_1	256717	Ruminococcus_E_bromii_B	3.0	Putative tyrosine-protein kinase YveL	11.682641782070965	US	UHGG	D	2.7.10.2
GUT_GENOME001659_00234	GUT_GENOME001659_1	257563	Ruminococcus_E_bromii_B	3.0	Capsular polysaccharide type 8 biosynthesis protein cap8A	12.771947942937372	Austria	UHGG	M
GUT_GENOME001659_00234	GUT_GENOME001659_1	257255	Ruminococcus_E_bromii_B	3.0	Capsular polysaccharide type 8 biosynthesis protein cap8A	13.090097631573954	Denmark	UHGG	M
GUT_GENOME001659_00234	GUT_GENOME001659_1	257323	Ruminococcus_E_bromii_B	2.0	Capsular polysaccharide type 8 biosynthesis protein cap8A	13.253461204845234	Fiji	UHGG	M
GUT_GENOME001659_00234	GUT_GENOME001659_1	257323	Ruminococcus_E_bromii_B	3.0	Capsular polysaccharide type 8 biosynthesis protein cap8A	20.1799659541464	Finland	UHGG	M
GUT_GENOME001659_00234	GUT_GENOME001659_1	257253	Ruminococcus_E_bromii_B	4.0	Capsular polysaccharide type 8 biosynthesis protein cap8A	11.644740472014178	France	UHGG	M
GUT_GENOME001659_00234	GUT_GENOME001659_1	257563	Ruminococcus_E_bromii_B	4.0	Capsular polysaccharide type 8 biosynthesis protein cap8A	20.15724857287796	Germany	UHGG	M
GUT_GENOME001659_00234	GUT_GENOME001659_1	257255	Ruminococcus_E_bromii_B	3.0	Capsular polysaccharide type 8 biosynthesis protein cap8A	18.569286167134088	Israel	UHGG	M
GUT_GENOME001659_00234	GUT_GENOME001659_1	257568	Ruminococcus_E_bromii_B	3.0	Capsular polysaccharide type 8 biosynthesis protein cap8A	12.652203785755464	Netherlands	UHGG	M
GUT_GENOME001659_00234	GUT_GENOME001659_1	257563	Ruminococcus_E_bromii_B	5.0	Capsular polysaccharide type 8 biosynthesis protein cap8A	13.872328644236346	Spain	UHGG	M
GUT_GENOME001659_00234	GUT_GENOME001659_1	257563	Ruminococcus_E_bromii_B	3.0	Capsular polysaccharide type 8 biosynthesis protein cap8A	16.259508060403604	Sweden	UHGG	M
GUT_GENOME001659_00234	GUT_GENOME001659_1	257563	Ruminococcus_E_bromii_B	4.0	Capsular polysaccharide type 8 biosynthesis protein cap8A	16.952555757499173	UK	UHGG	M
GUT_GENOME001659_00234	GUT_GENOME001659_1	257253	Ruminococcus_E_bromii_B	3.0	Capsular polysaccharide type 8 biosynthesis protein cap8A	12.92703103138641	US	UHGG	M
GUT_GENOME001659_00235	GUT_GENOME001659_1	258710	Ruminococcus_E_bromii_B	3.0	hypothetical protein	13.074607975201127	Austria	UHGG
GUT_GENOME001659_00235	GUT_GENOME001659_1	258710	Ruminococcus_E_bromii_B	3.0	hypothetical protein	11.468196389372483	Denmark	UHGG
GUT_GENOME001659_00235	GUT_GENOME001659_1	258710	Ruminococcus_E_bromii_B	3.0	hypothetical protein	13.906642132288724	Finland	UHGG
GUT_GENOME001659_00235	GUT_GENOME001659_1	258710	Ruminococcus_E_bromii_B	4.0	hypothetical protein	13.690967265732992	Germany	UHGG
GUT_GENOME001659_00235	GUT_GENOME001659_1	258710	Ruminococcus_E_bromii_B	3.0	hypothetical protein	12.06866200415753	Israel	UHGG
GUT_GENOME001659_00235	GUT_GENOME001659_1	258710	Ruminococcus_E_bromii_B	3.0	hypothetical protein	11.758820693577144	Netherlands	UHGG
GUT_GENOME001659_00235	GUT_GENOME001659_1	258710	Ruminococcus_E_bromii_B	5.0	hypothetical protein	8.894019675561383	Spain	UHGG
GUT_GENOME001659_00235	GUT_GENOME001659_1	258710	Ruminococcus_E_bromii_B	3.0	hypothetical protein	10.68919539223432	Sweden	UHGG
GUT_GENOME001659_00235	GUT_GENOME001659_1	258710	Ruminococcus_E_bromii_B	4.0	hypothetical protein	9.075125175337986	UK	UHGG
GUT_GENOME001659_00235	GUT_GENOME001659_1	258710	Ruminococcus_E_bromii_B	3.0	hypothetical protein	10.155366998542863	US	UHGG
GUT_GENOME001659_00236	GUT_GENOME001659_1	259735	Ruminococcus_E_bromii_B	3.0	hypothetical protein	10.960680472949896	Finland	UHGG
GUT_GENOME001659_00236	GUT_GENOME001659_1	259735	Ruminococcus_E_bromii_B	4.0	hypothetical protein	6.426732927878699	UK	UHGG
GUT_GENOME001659_00236	GUT_GENOME001659_1	259735	Ruminococcus_E_bromii_B	3.0	hypothetical protein	6.322087992548929	US	UHGG
GUT_GENOME001659_00259	GUT_GENOME001659_1	287999	Ruminococcus_E_bromii_B	1.0	Cyclodextrin-binding protein	112.02313581065516	Austria	UHGG	G
GUT_GENOME001659_00259	GUT_GENOME001659_1	288035	Ruminococcus_E_bromii_B	1.0	Cyclodextrin-binding protein	82.16634289964203	Canada	UHGG	G
GUT_GENOME001659_00259	GUT_GENOME001659_1	287611	Ruminococcus_E_bromii_B	3.0	Cyclodextrin-binding protein	22.78254027478713	China	UHGG	G
GUT_GENOME001659_00259	GUT_GENOME001659_1	288046	Ruminococcus_E_bromii_B	1.0	Cyclodextrin-binding protein	100.6641263284229	Denmark	UHGG	G
GUT_GENOME001659_00259	GUT_GENOME001659_1	288031	Ruminococcus_E_bromii_B	2.0	Cyclodextrin-binding protein	39.32272947679308	Finland	UHGG	G
GUT_GENOME001659_00259	GUT_GENOME001659_1	288031	Ruminococcus_E_bromii_B	1.0	Cyclodextrin-binding protein	95.99362962310649	France	UHGG	G
GUT_GENOME001659_00259	GUT_GENOME001659_1	288064	Ruminococcus_E_bromii_B	1.0	Cyclodextrin-binding protein	102.7941534762812	Germany	UHGG	G
GUT_GENOME001659_00259	GUT_GENOME001659_1	288034	Ruminococcus_E_bromii_B	2.0	Cyclodextrin-binding protein	49.984059641272	Israel	UHGG	G
GUT_GENOME001659_00259	GUT_GENOME001659_1	288064	Ruminococcus_E_bromii_B	2.0	Cyclodextrin-binding protein	31.86801083520363	Kazakhstan	UHGG	G
GUT_GENOME001659_00259	GUT_GENOME001659_1	288034	Ruminococcus_E_bromii_B	1.0	Cyclodextrin-binding protein	76.82449088530166	Netherlands	UHGG	G
GUT_GENOME001659_00259	GUT_GENOME001659_1	288031	Ruminococcus_E_bromii_B	1.0	Cyclodextrin-binding protein	91.0621231862316	Spain	UHGG	G
GUT_GENOME001659_00259	GUT_GENOME001659_1	287999	Ruminococcus_E_bromii_B	1.0	Cyclodextrin-binding protein	71.85283985360437	Sweden	UHGG	G
GUT_GENOME001659_00259	GUT_GENOME001659_1	287999	Ruminococcus_E_bromii_B	1.0	Cyclodextrin-binding protein	116.3049432541201	UK	UHGG	G
GUT_GENOME001659_00259	GUT_GENOME001659_1	288034	Ruminococcus_E_bromii_B	2.0	Cyclodextrin-binding protein	39.9582015455611	US	UHGG	G
GUT_GENOME001659_00260	GUT_GENOME001659_1	288906	Ruminococcus_E_bromii_B	1.0	hypothetical protein	41.97536421610744	Austria	UHGG	G
GUT_GENOME001659_00260	GUT_GENOME001659_1	288906	Ruminococcus_E_bromii_B	1.0	hypothetical protein	49.66629409347222	Canada	UHGG	G
GUT_GENOME001659_00260	GUT_GENOME001659_1	289467	Ruminococcus_E_bromii_B	3.0	hypothetical protein	10.135152486666996	China	UHGG	G
GUT_GENOME001659_00260	GUT_GENOME001659_1	288906	Ruminococcus_E_bromii_B	1.0	hypothetical protein	35.01204998655417	Denmark	UHGG	G
GUT_GENOME001659_00260	GUT_GENOME001659_1	288906	Ruminococcus_E_bromii_B	2.0	hypothetical protein	19.84231373220312	Finland	UHGG	G
GUT_GENOME001659_00260	GUT_GENOME001659_1	288906	Ruminococcus_E_bromii_B	1.0	hypothetical protein	23.87144769873996	France	UHGG	G
GUT_GENOME001659_00260	GUT_GENOME001659_1	288906	Ruminococcus_E_bromii_B	1.0	hypothetical protein	53.26832163273493	Germany	UHGG	G
GUT_GENOME001659_00260	GUT_GENOME001659_1	288907	Ruminococcus_E_bromii_B	2.0	hypothetical protein	19.038095322232724	Israel	UHGG	G
GUT_GENOME001659_00260	GUT_GENOME001659_1	288906	Ruminococcus_E_bromii_B	2.0	hypothetical protein	11.325752079409185	Kazakhstan	UHGG	G
GUT_GENOME001659_00260	GUT_GENOME001659_1	288906	Ruminococcus_E_bromii_B	1.0	hypothetical protein	43.38076112439932	Netherlands	UHGG	G
GUT_GENOME001659_00260	GUT_GENOME001659_1	288906	Ruminococcus_E_bromii_B	1.0	hypothetical protein	29.154635845997063	Spain	UHGG	G
GUT_GENOME001659_00260	GUT_GENOME001659_1	288906	Ruminococcus_E_bromii_B	1.0	hypothetical protein	22.18746996451545	Sweden	UHGG	G
GUT_GENOME001659_00260	GUT_GENOME001659_1	288906	Ruminococcus_E_bromii_B	1.0	hypothetical protein	27.32317750508947	UK	UHGG	G
GUT_GENOME001659_00260	GUT_GENOME001659_1	288906	Ruminococcus_E_bromii_B	2.0	hypothetical protein	12.114447088543836	US	UHGG	G
GUT_GENOME001659_00412	GUT_GENOME001659_1	434824	Ruminococcus_E_bromii_B	2.0	hypothetical protein	53.2371805336368	China	UHGG
GUT_GENOME001659_00515	GUT_GENOME001659_1	532246	Ruminococcus_E_bromii_B	3.0	Adaptive-response sensory-kinase SasA	11.990235613618896	Canada	UHGG		2.7.-.-
GUT_GENOME001659_00515	GUT_GENOME001659_1	532246	Ruminococcus_E_bromii_B	5.0	Adaptive-response sensory-kinase SasA	6.839207979146757	Denmark	UHGG		2.7.-.-
GUT_GENOME001659_00515	GUT_GENOME001659_1	532439	Ruminococcus_E_bromii_B	3.0	Adaptive-response sensory-kinase SasA	11.700732139982032	Fiji	UHGG		2.7.-.-
GUT_GENOME001659_00515	GUT_GENOME001659_1	532280	Ruminococcus_E_bromii_B	3.0	Adaptive-response sensory-kinase SasA	12.308575953069088	France	UHGG		2.7.-.-
GUT_GENOME001659_00515	GUT_GENOME001659_1	532280	Ruminococcus_E_bromii_B	3.0	Adaptive-response sensory-kinase SasA	20.27761966261503	Germany	UHGG		2.7.-.-
GUT_GENOME001659_00515	GUT_GENOME001659_1	532280	Ruminococcus_E_bromii_B	4.0	Adaptive-response sensory-kinase SasA	12.873691923092936	Israel	UHGG		2.7.-.-
GUT_GENOME001659_00515	GUT_GENOME001659_1	532466	Ruminococcus_E_bromii_B	4.0	Adaptive-response sensory-kinase SasA	15.216667686757305	Spain	UHGG		2.7.-.-
GUT_GENOME001659_00515	GUT_GENOME001659_1	532465	Ruminococcus_E_bromii_B	4.0	Adaptive-response sensory-kinase SasA	12.956710188090105	Sweden	UHGG		2.7.-.-
GUT_GENOME001659_00515	GUT_GENOME001659_1	532280	Ruminococcus_E_bromii_B	5.0	Adaptive-response sensory-kinase SasA	11.071820192140104	UK	UHGG		2.7.-.-
GUT_GENOME001659_00515	GUT_GENOME001659_1	532286	Ruminococcus_E_bromii_B	4.0	Adaptive-response sensory-kinase SasA	9.474167332560189	US	UHGG		2.7.-.-
GUT_GENOME001659_00618	GUT_GENOME001659_1	655963	Ruminococcus_E_bromii_B	3.0	L-methionine gamma-lyase	8.562166740562573	ElSalvador	UHGG		4.4.1.11
GUT_GENOME001659_00619	GUT_GENOME001659_1	656538	Ruminococcus_E_bromii_B	3.0	hypothetical protein	7.373700236045097	ElSalvador	UHGG	O
GUT_GENOME001659_01326	GUT_GENOME001659_1	1401419	Ruminococcus_E_bromii_B	4.0	Protein translocase subunit SecDF	11.50954588168626	Austria	UHGG	U
GUT_GENOME001659_01326	GUT_GENOME001659_1	1401422	Ruminococcus_E_bromii_B	4.0	Protein translocase subunit SecDF	12.086676983210683	Denmark	UHGG	U
GUT_GENOME001659_01326	GUT_GENOME001659_1	1401517	Ruminococcus_E_bromii_B	5.0	Protein translocase subunit SecDF	18.909352227645144	Germany	UHGG	U
GUT_GENOME001659_01326	GUT_GENOME001659_1	1401422	Ruminococcus_E_bromii_B	3.0	Protein translocase subunit SecDF	6.907920268575192	Kazakhstan	UHGG	U
GUT_GENOME001659_01326	GUT_GENOME001659_1	1401422	Ruminococcus_E_bromii_B	3.0	Protein translocase subunit SecDF	15.909620723950836	Spain	UHGG	U
GUT_GENOME001659_01326	GUT_GENOME001659_1	1401374	Ruminococcus_E_bromii_B	5.0	Protein translocase subunit SecDF	9.669866360384534	Sweden	UHGG	U
GUT_GENOME001659_01326	GUT_GENOME001659_1	1401349	Ruminococcus_E_bromii_B	3.0	Protein translocase subunit SecDF	28.25396973324873	UK	UHGG	U
GUT_GENOME001659_01830	GUT_GENOME001659_3	46579	Ruminococcus_E_bromii_B	4.0	hypothetical protein	10.670093184336729	Fiji	UHGG	T
GUT_GENOME001659_01962	GUT_GENOME001659_3	206277	Ruminococcus_E_bromii_B	1.0	hypothetical protein	6.292897362183852	Fiji	UHGG	S
GUT_GENOME001659_01965	GUT_GENOME001659_3	210235	Ruminococcus_E_bromii_B	1.0	hypothetical protein	68.04348520719543	Fiji	UHGG	G
GUT_GENOME001659_01972	GUT_GENOME001659_3	222622	Ruminococcus_E_bromii_B	2.0	hypothetical protein	40.84749594564279	Austria	UHGG	U
GUT_GENOME001659_01972	GUT_GENOME001659_3	222573	Ruminococcus_E_bromii_B	2.0	hypothetical protein	34.994668073075815	Canada	UHGG	U
GUT_GENOME001659_01972	GUT_GENOME001659_3	222610	Ruminococcus_E_bromii_B	1.0	hypothetical protein	72.8720445127344	China	UHGG	U
GUT_GENOME001659_01972	GUT_GENOME001659_3	222772	Ruminococcus_E_bromii_B	2.0	hypothetical protein	34.25675828195314	Denmark	UHGG	U
GUT_GENOME001659_01972	GUT_GENOME001659_3	222717	Ruminococcus_E_bromii_B	1.0	hypothetical protein	83.24342497401393	ElSalvador	UHGG	U
GUT_GENOME001659_01972	GUT_GENOME001659_3	222545	Ruminococcus_E_bromii_B	1.0	hypothetical protein	78.38720473422521	Fiji	UHGG	U
GUT_GENOME001659_01972	GUT_GENOME001659_3	222545	Ruminococcus_E_bromii_B	1.0	hypothetical protein	84.38607772846999	Finland	UHGG	U
GUT_GENOME001659_01972	GUT_GENOME001659_3	222617	Ruminococcus_E_bromii_B	2.0	hypothetical protein	41.18043604410069	France	UHGG	U
GUT_GENOME001659_01972	GUT_GENOME001659_3	222689	Ruminococcus_E_bromii_B	2.0	hypothetical protein	40.76749877817312	Germany	UHGG	U
GUT_GENOME001659_01972	GUT_GENOME001659_3	222772	Ruminococcus_E_bromii_B	1.0	hypothetical protein	57.409621910048486	Israel	UHGG	U
GUT_GENOME001659_01972	GUT_GENOME001659_3	222784	Ruminococcus_E_bromii_B	1.0	hypothetical protein	72.80127729048593	Kazakhstan	UHGG	U
GUT_GENOME001659_01972	GUT_GENOME001659_3	222537	Ruminococcus_E_bromii_B	2.0	hypothetical protein	43.67490745130765	Netherlands	UHGG	U
GUT_GENOME001659_01972	GUT_GENOME001659_3	222772	Ruminococcus_E_bromii_B	2.0	hypothetical protein	38.15437171711248	Spain	UHGG	U
GUT_GENOME001659_01972	GUT_GENOME001659_3	222772	Ruminococcus_E_bromii_B	2.0	hypothetical protein	48.13844594827319	Sweden	UHGG	U
GUT_GENOME001659_01972	GUT_GENOME001659_3	222785	Ruminococcus_E_bromii_B	2.0	hypothetical protein	41.26177070114745	UK	UHGG	U
GUT_GENOME001659_01972	GUT_GENOME001659_3	222544	Ruminococcus_E_bromii_B	1.0	hypothetical protein	44.76455986370535	US	UHGG	U
GUT_GENOME001659_01973	GUT_GENOME001659_3	225147	Ruminococcus_E_bromii_B	2.0	hypothetical protein	23.1987754078032	Canada	UHGG
GUT_GENOME001659_01973	GUT_GENOME001659_3	225147	Ruminococcus_E_bromii_B	2.0	hypothetical protein	31.32719730497518	Denmark	UHGG
GUT_GENOME001659_01973	GUT_GENOME001659_3	225147	Ruminococcus_E_bromii_B	1.0	hypothetical protein	17.32177075098976	ElSalvador	UHGG
GUT_GENOME001659_01973	GUT_GENOME001659_3	225621	Ruminococcus_E_bromii_B	1.0	hypothetical protein	21.325427830267543	Fiji	UHGG
GUT_GENOME001659_01973	GUT_GENOME001659_3	225147	Ruminococcus_E_bromii_B	1.0	hypothetical protein	15.332290654586416	Finland	UHGG
GUT_GENOME001659_01973	GUT_GENOME001659_3	225147	Ruminococcus_E_bromii_B	2.0	hypothetical protein	25.37600500079129	France	UHGG
GUT_GENOME001659_01973	GUT_GENOME001659_3	225147	Ruminococcus_E_bromii_B	1.0	hypothetical protein	26.834148600594705	Israel	UHGG
GUT_GENOME001659_01973	GUT_GENOME001659_3	225391	Ruminococcus_E_bromii_B	1.0	hypothetical protein	25.721612540448906	Kazakhstan	UHGG
GUT_GENOME001659_01973	GUT_GENOME001659_3	225147	Ruminococcus_E_bromii_B	2.0	hypothetical protein	27.43830667545621	Sweden	UHGG
GUT_GENOME001659_01973	GUT_GENOME001659_3	225391	Ruminococcus_E_bromii_B	1.0	hypothetical protein	38.85445917508569	US	UHGG
GUT_GENOME001659_01976	GUT_GENOME001659_3	229085	Ruminococcus_E_bromii_B	2.0	hypothetical protein	11.447620180557998	Canada	UHGG
GUT_GENOME001659_01976	GUT_GENOME001659_3	228893	Ruminococcus_E_bromii_B	1.0	hypothetical protein	9.411927883252044	ElSalvador	UHGG
GUT_GENOME001659_01977	GUT_GENOME001659_3	229930	Ruminococcus_E_bromii_B	2.0	hypothetical protein	6.082834866847072	Canada	UHGG
GUT_GENOME001659_01977	GUT_GENOME001659_3	229551	Ruminococcus_E_bromii_B	1.0	hypothetical protein	8.097442315964827	Fiji	UHGG
GUT_GENOME009343_00093	GUT_GENOME009343_1	110653	Succinivibrio_sp000431835	2.0	D-3-phosphoglycerate dehydrogenase	20.27284621245219	Israel	UHGG	EH	1.1.1.95
GUT_GENOME009343_00093	GUT_GENOME009343_1	110974	Succinivibrio_sp000431835	3.0	D-3-phosphoglycerate dehydrogenase	7.459582958108085	Peru	UHGG	EH	1.1.1.95
GUT_GENOME009343_00578	GUT_GENOME009343_2	164035	Succinivibrio_sp000431835	1.0	Ribosomal RNA small subunit methyltransferase B	6.345693111164644	Peru	UHGG		2.1.1.176
GUT_GENOME009343_00579	GUT_GENOME009343_2	164277	Succinivibrio_sp000431835	1.0	Methionyl-tRNA formyltransferase	7.517101672321442	Peru	UHGG	J	2.1.2.9
GUT_GENOME009343_00590	GUT_GENOME009343_2	175362	Succinivibrio_sp000431835	1.0	Prolipoprotein diacylglyceryl transferase	10.462155305554884	Peru	UHGG	M	2.4.99.-
GUT_GENOME009343_00593	GUT_GENOME009343_2	179985	Succinivibrio_sp000431835	1.0	DNA polymerase III subunit alpha	9.700832761510531	Peru	UHGG	L	2.7.7.7
GUT_GENOME009343_00595	GUT_GENOME009343_2	183726	Succinivibrio_sp000431835	1.0	hypothetical protein	7.679333506104029	Peru	UHGG	K
GUT_GENOME009343_00596	GUT_GENOME009343_2	184172	Succinivibrio_sp000431835	1.0	Ketol-acid reductoisomerase (NADP(+))	6.818822977975724	Peru	UHGG	EH	1.1.1.86
GUT_GENOME009343_00753	GUT_GENOME009343_3	27989	Succinivibrio_sp000431835	1.0	hypothetical protein	19.25132040026468	Israel	UHGG	N
GUT_GENOME009343_00753	GUT_GENOME009343_3	27302	Succinivibrio_sp000431835	1.0	hypothetical protein	84.36611522290097	Kazakhstan	UHGG	N
GUT_GENOME009343_00754	GUT_GENOME009343_3	28147	Succinivibrio_sp000431835	1.0	hypothetical protein	20.384571674884963	Israel	UHGG
GUT_GENOME009343_00755	GUT_GENOME009343_3	29472	Succinivibrio_sp000431835	1.0	hypothetical protein	23.26012950632529	Israel	UHGG
GUT_GENOME009343_00756	GUT_GENOME009343_3	29918	Succinivibrio_sp000431835	1.0	hypothetical protein	20.775950992613648	Israel	UHGG
GUT_GENOME009343_00757	GUT_GENOME009343_3	30513	Succinivibrio_sp000431835	1.0	hypothetical protein	8.68374195380417	Israel	UHGG	C
GUT_GENOME009343_00959	GUT_GENOME009343_4	3193	Succinivibrio_sp000431835	1.0	Deoxyguanosinetriphosphate triphosphohydrolase	17.866701964558228	Fiji	UHGG	F	3.1.5.1
GUT_GENOME009343_00963	GUT_GENOME009343_4	7779	Succinivibrio_sp000431835	1.0	FKBP-type peptidyl-prolyl cis-trans isomerase SlyD	14.343459398309022	Fiji	UHGG	O	5.2.1.8
GUT_GENOME009343_00966	GUT_GENOME009343_4	12563	Succinivibrio_sp000431835	2.0	Lipoprotein-releasing system transmembrane protein LolE	6.489765331686979	Peru	UHGG	M
GUT_GENOME009343_00967	GUT_GENOME009343_4	13700	Succinivibrio_sp000431835	2.0	Lipoprotein-releasing system ATP-binding protein LolD	7.779548982953084	Peru	UHGG	V	3.6.3.-
GUT_GENOME009343_00985	GUT_GENOME009343_4	32880	Succinivibrio_sp000431835	1.0	Phenylalanine--tRNA ligase beta subunit	12.45063781924391	Fiji	UHGG		6.1.1.20
GUT_GENOME009343_00986	GUT_GENOME009343_4	33605	Succinivibrio_sp000431835	1.0	Exodeoxyribonuclease 7 small subunit	12.207539761158756	Fiji	UHGG	L	3.1.11.6
GUT_GENOME009343_00995	GUT_GENOME009343_4	42921	Succinivibrio_sp000431835	1.0	Na(+)-translocating NADH-quinone reductase subunit D	20.76016516180044	Fiji	UHGG	C	1.6.5.8
GUT_GENOME009343_00998	GUT_GENOME009343_4	45866	Succinivibrio_sp000431835	1.0	hypothetical protein	27.30176302320067	Fiji	UHGG
GUT_GENOME009343_01003	GUT_GENOME009343_4	53807	Succinivibrio_sp000431835	1.0	Elongation factor Ts	23.45626735893379	Fiji	UHGG	J
GUT_GENOME009343_01007	GUT_GENOME009343_4	56777	Succinivibrio_sp000431835	1.0	Phosphatidate cytidylyltransferase	25.050771302667982	Fiji	UHGG	S	2.7.7.41
GUT_GENOME009343_01008	GUT_GENOME009343_4	57162	Succinivibrio_sp000431835	1.0	1-deoxy-D-xylulose 5-phosphate reductoisomerase	25.854450334271384	Fiji	UHGG	I	1.1.1.267
GUT_GENOME009343_01009	GUT_GENOME009343_4	58837	Succinivibrio_sp000431835	1.0	Regulator of sigma-E protease RseP	19.95719397499208	Fiji	UHGG	M	3.4.24.-
GUT_GENOME009343_01010	GUT_GENOME009343_4	60066	Succinivibrio_sp000431835	1.0	Outer membrane protein assembly factor BamA	22.382496035930945	Fiji	UHGG
GUT_GENOME009343_01011	GUT_GENOME009343_4	62041	Succinivibrio_sp000431835	1.0	Chaperone protein Skp	13.711965906717756	Fiji	UHGG	M
GUT_GENOME009343_01015	GUT_GENOME009343_4	65329	Succinivibrio_sp000431835	1.0	Lipid-A-disaccharide synthase	8.733706226096292	Fiji	UHGG	M	2.4.1.182
GUT_GENOME009343_01047	GUT_GENOME009343_4	105641	Succinivibrio_sp000431835	1.0	ATP-dependent RNA helicase DeaD	16.612500459446903	Madagascar	UHGG	JKL	3.6.4.13
GUT_GENOME009343_01323	GUT_GENOME009343_7	12402	Succinivibrio_sp000431835	2.0	Outer-membrane lipoprotein carrier protein	9.490880834033778	Fiji	UHGG	M
GUT_GENOME009343_01324	GUT_GENOME009343_7	13340	Succinivibrio_sp000431835	2.0	Replication-associated recombination protein A	6.340159055643152	Fiji	UHGG
GUT_GENOME018576_00050	GUT_GENOME018576_1	49193	RC9_sp000433355	2.0	hypothetical protein	48.91910180497908	Israel	UHGG
GUT_GENOME018576_00066	GUT_GENOME018576_1	73763	RC9_sp000433355	5.0	Bifunctional protein HldE	18.58963014832869	China	UHGG	H	2.7.7.70
GUT_GENOME018576_00066	GUT_GENOME018576_1	73102	RC9_sp000433355	7.0	Bifunctional protein HldE	12.45109015896528	Fiji	UHGG	H	2.7.7.70
GUT_GENOME018576_00066	GUT_GENOME018576_1	73319	RC9_sp000433355	5.0	Bifunctional protein HldE	19.55854052350309	Madagascar	UHGG	H	2.7.7.70
GUT_GENOME018576_00066	GUT_GENOME018576_1	73761	RC9_sp000433355	2.0	Bifunctional protein HldE	28.65976013427745	Sweden	UHGG	H	2.7.7.70
GUT_GENOME018576_00098	GUT_GENOME018576_1	106545	RC9_sp000433355	3.0	hypothetical protein	35.19127080969851	Peru	UHGG	S
GUT_GENOME018576_00099	GUT_GENOME018576_1	108389	RC9_sp000433355	1.0	hypothetical protein	37.03460093034581	China	UHGG	P
GUT_GENOME018576_00099	GUT_GENOME018576_1	107633	RC9_sp000433355	3.0	hypothetical protein	9.745351117572714	Peru	UHGG	P
GUT_GENOME018576_00100	GUT_GENOME018576_1	111064	RC9_sp000433355	1.0	TonB-dependent receptor SusC	20.15505990870924	China	UHGG	H
GUT_GENOME018576_00316	GUT_GENOME018576_1	361971	RC9_sp000433355	3.0	hypothetical protein	46.81890894922233	Fiji	UHGG
GUT_GENOME018576_00316	GUT_GENOME018576_1	362082	RC9_sp000433355	4.0	hypothetical protein	12.68979925403398	Israel	UHGG
GUT_GENOME018576_00316	GUT_GENOME018576_1	361892	RC9_sp000433355	2.0	hypothetical protein	29.65982159225912	Madagascar	UHGG
GUT_GENOME018576_00316	GUT_GENOME018576_1	361877	RC9_sp000433355	1.0	hypothetical protein	63.40495248305888	Netherlands	UHGG
GUT_GENOME018576_00316	GUT_GENOME018576_1	361986	RC9_sp000433355	2.0	hypothetical protein	37.53723841739409	Peru	UHGG
GUT_GENOME018576_00316	GUT_GENOME018576_1	362001	RC9_sp000433355	3.0	hypothetical protein	25.98098988366541	Sweden	UHGG
GUT_GENOME018576_00341	GUT_GENOME018576_1	395357	RC9_sp000433355	5.0	hypothetical protein	8.312751028303705	UK	UHGG
GUT_GENOME018576_00733	GUT_GENOME018576_3	26112	RC9_sp000433355	8.0	hypothetical protein	9.903711543772983	Peru	UHGG	M
GUT_GENOME018576_00733	GUT_GENOME018576_3	26036	RC9_sp000433355	2.0	hypothetical protein	68.35687700044099	UK	UHGG	M
GUT_GENOME018576_00733	GUT_GENOME018576_3	26104	RC9_sp000433355	2.0	hypothetical protein	31.73533131155455	US	UHGG	M
GUT_GENOME018576_00735	GUT_GENOME018576_3	28414	RC9_sp000433355	6.0	UDP-N-acetylglucosamine--N-acetylmuramyl-(pentapeptide) pyrophosphoryl-undecaprenol N-acetylglucosamine transferase	8.452794142633309	Denmark	UHGG		2.4.1.227
GUT_GENOME018576_00735	GUT_GENOME018576_3	28575	RC9_sp000433355	3.0	UDP-N-acetylglucosamine--N-acetylmuramyl-(pentapeptide) pyrophosphoryl-undecaprenol N-acetylglucosamine transferase	22.15182558895428	Israel	UHGG		2.4.1.227
GUT_GENOME018576_00735	GUT_GENOME018576_3	28770	RC9_sp000433355	2.0	UDP-N-acetylglucosamine--N-acetylmuramyl-(pentapeptide) pyrophosphoryl-undecaprenol N-acetylglucosamine transferase	7.085782502631023	UK	UHGG		2.4.1.227
GUT_GENOME018576_00735	GUT_GENOME018576_3	28361	RC9_sp000433355	2.0	UDP-N-acetylglucosamine--N-acetylmuramyl-(pentapeptide) pyrophosphoryl-undecaprenol N-acetylglucosamine transferase	20.7505558653192	US	UHGG		2.4.1.227
GUT_GENOME018576_00756	GUT_GENOME018576_3	58387	RC9_sp000433355	4.0	Hexuronate transporter	45.435028133141984	UK	UHGG	G
GUT_GENOME018576_00800	GUT_GENOME018576_3	126551	RC9_sp000433355	6.0	hypothetical protein	11.597755604322716	Madagascar	UHGG
GUT_GENOME018576_00817	GUT_GENOME018576_3	151624	RC9_sp000433355	1.0	hypothetical protein	101.7779994312873	Fiji	UHGG	S
GUT_GENOME018576_00817	GUT_GENOME018576_3	151616	RC9_sp000433355	3.0	hypothetical protein	23.76986573232745	Madagascar	UHGG	S
GUT_GENOME018576_00826	GUT_GENOME018576_3	162346	RC9_sp000433355	7.0	Ribosome maturation factor RimP	6.384738506498124	Denmark	UHGG	J
GUT_GENOME018576_00904	GUT_GENOME018576_3	269230	RC9_sp000433355	4.0	hypothetical protein	38.23640224380076	Fiji	UHGG	S
GUT_GENOME018576_01101	GUT_GENOME018576_4	144407	RC9_sp000433355	4.0	hypothetical protein	20.26272839709857	China	UHGG	G
GUT_GENOME018576_01101	GUT_GENOME018576_4	144479	RC9_sp000433355	1.0	hypothetical protein	14.15898172309342	Denmark	UHGG	G
GUT_GENOME018576_01101	GUT_GENOME018576_4	144568	RC9_sp000433355	2.0	hypothetical protein	8.476512235785531	Netherlands	UHGG	G
GUT_GENOME018576_01101	GUT_GENOME018576_4	144431	RC9_sp000433355	1.0	hypothetical protein	13.595074779528634	Peru	UHGG	G
GUT_GENOME018576_01101	GUT_GENOME018576_4	143971	RC9_sp000433355	4.0	hypothetical protein	15.755696109857718	Sweden	UHGG	G
GUT_GENOME018576_01101	GUT_GENOME018576_4	144568	RC9_sp000433355	1.0	hypothetical protein	38.75635674412892	US	UHGG	G
GUT_GENOME018576_01102	GUT_GENOME018576_4	144691	RC9_sp000433355	1.0	Glycogen synthase	10.54293316685274	Denmark	UHGG	G	2.4.1.11
GUT_GENOME018576_01102	GUT_GENOME018576_4	144691	RC9_sp000433355	2.0	Glycogen synthase	7.058633656735417	Netherlands	UHGG	G	2.4.1.11
GUT_GENOME018576_01102	GUT_GENOME018576_4	144691	RC9_sp000433355	4.0	Glycogen synthase	7.950862158656059	Sweden	UHGG	G	2.4.1.11
GUT_GENOME018576_01102	GUT_GENOME018576_4	144812	RC9_sp000433355	1.0	Glycogen synthase	35.45106567820575	US	UHGG	G	2.4.1.11
GUT_GENOME018576_01103	GUT_GENOME018576_4	146780	RC9_sp000433355	1.0	hypothetical protein	16.950143889110556	Denmark	UHGG
GUT_GENOME018576_01103	GUT_GENOME018576_4	146378	RC9_sp000433355	1.0	hypothetical protein	47.50667642917252	Madagascar	UHGG
GUT_GENOME018576_01103	GUT_GENOME018576_4	146416	RC9_sp000433355	2.0	hypothetical protein	14.331966471877536	Netherlands	UHGG
GUT_GENOME018576_01103	GUT_GENOME018576_4	146397	RC9_sp000433355	1.0	hypothetical protein	47.024752152522815	Peru	UHGG
GUT_GENOME018576_01103	GUT_GENOME018576_4	147378	RC9_sp000433355	4.0	hypothetical protein	10.909887387986908	Sweden	UHGG
GUT_GENOME018576_01247	GUT_GENOME018576_5	32128	RC9_sp000433355	6.0	D-aminopeptidase	7.035683687204171	China	UHGG	EV	3.4.11.19
GUT_GENOME018576_01358	GUT_GENOME018576_5	176655	RC9_sp000433355	1.0	hypothetical protein	16.95225745637261	Sweden	UHGG
GUT_GENOME018576_01359	GUT_GENOME018576_5	177951	RC9_sp000433355	1.0	Anaerobic nitric oxide reductase transcription regulator NorR	16.837989580663727	Sweden	UHGG	K
GUT_GENOME018576_01362	GUT_GENOME018576_5	180022	RC9_sp000433355	4.0	hypothetical protein	11.645026588301445	Denmark	UHGG	U
GUT_GENOME018576_01362	GUT_GENOME018576_5	180022	RC9_sp000433355	1.0	hypothetical protein	36.32279847443064	Sweden	UHGG	U
GUT_GENOME018576_01363	GUT_GENOME018576_5	181606	RC9_sp000433355	4.0	Chaperone protein ClpB 1	11.929021742733717	Denmark	UHGG	O
GUT_GENOME018576_01363	GUT_GENOME018576_5	181606	RC9_sp000433355	1.0	Chaperone protein ClpB 1	25.19916225723264	Sweden	UHGG	O
GUT_GENOME018576_01364	GUT_GENOME018576_5	182698	RC9_sp000433355	4.0	Dipeptidyl-peptidase 7	10.998760077546372	Denmark	UHGG	E	3.4.14.-
GUT_GENOME018576_01364	GUT_GENOME018576_5	184035	RC9_sp000433355	1.0	Dipeptidyl-peptidase 7	20.40670414918808	Sweden	UHGG	E	3.4.14.-
GUT_GENOME018576_01371	GUT_GENOME018576_5	195806	RC9_sp000433355	1.0	Phenylalanine--tRNA ligase alpha subunit	15.759415808048068	Sweden	UHGG	J	6.1.1.20
GUT_GENOME018576_01706	GUT_GENOME018576_7	170318	RC9_sp000433355	5.0	Type III pantothenate kinase	26.61789289682743	Fiji	UHGG	F	2.7.1.33
GUT_GENOME018576_01706	GUT_GENOME018576_7	170259	RC9_sp000433355	1.0	Type III pantothenate kinase	112.42357686724309	Israel	UHGG	F	2.7.1.33
GUT_GENOME018576_01706	GUT_GENOME018576_7	170336	RC9_sp000433355	5.0	Type III pantothenate kinase	18.852081503920267	Peru	UHGG	F	2.7.1.33
GUT_GENOME018576_01706	GUT_GENOME018576_7	170288	RC9_sp000433355	1.0	Type III pantothenate kinase	68.40009963118818	UK	UHGG	F	2.7.1.33
GUT_GENOME018576_01780	GUT_GENOME018576_8	70338	RC9_sp000433355	4.0	Holliday junction ATP-dependent DNA helicase RuvB	8.948214629477372	Netherlands	UHGG	O	3.6.4.12
GUT_GENOME018576_01780	GUT_GENOME018576_8	70126	RC9_sp000433355	7.0	Holliday junction ATP-dependent DNA helicase RuvB	8.704421315530093	Sweden	UHGG	O	3.6.4.12
GUT_GENOME018576_01781	GUT_GENOME018576_8	72009	RC9_sp000433355	5.0	hypothetical protein	9.504777085796611	Denmark	UHGG
GUT_GENOME018576_01781	GUT_GENOME018576_8	72268	RC9_sp000433355	6.0	hypothetical protein	12.641615825850552	Peru	UHGG
GUT_GENOME018576_01781	GUT_GENOME018576_8	71673	RC9_sp000433355	7.0	hypothetical protein	7.762017979404318	Sweden	UHGG
GUT_GENOME018576_01831	GUT_GENOME018576_8	143277	RC9_sp000433355	7.0	1%2C4-dihydroxy-2-naphthoate octaprenyltransferase	10.971619110028657	Peru	UHGG	H	2.5.1.74
GUT_GENOME018576_01881	GUT_GENOME018576_9	52297	RC9_sp000433355	6.0	Competence protein ComM	21.35872303090883	Fiji	UHGG	O
GUT_GENOME018576_01881	GUT_GENOME018576_9	52249	RC9_sp000433355	7.0	Competence protein ComM	9.400621149524213	Madagascar	UHGG	O
GUT_GENOME018576_02013	GUT_GENOME018576_10	45435	RC9_sp000433355	5.0	hypothetical protein	10.718981985330974	Israel	UHGG
GUT_GENOME018576_02021	GUT_GENOME018576_10	52123	RC9_sp000433355	2.0	hypothetical protein	36.92632851726848	China	UHGG	NU
GUT_GENOME018576_02021	GUT_GENOME018576_10	51798	RC9_sp000433355	3.0	hypothetical protein	13.669273916916122	Denmark	UHGG	NU
GUT_GENOME018576_02021	GUT_GENOME018576_10	52126	RC9_sp000433355	2.0	hypothetical protein	54.05494592834196	Fiji	UHGG	NU
GUT_GENOME018576_02021	GUT_GENOME018576_10	52116	RC9_sp000433355	4.0	hypothetical protein	20.8626741385265	Madagascar	UHGG	NU
GUT_GENOME018576_02021	GUT_GENOME018576_10	52070	RC9_sp000433355	4.0	hypothetical protein	25.516524816095178	Peru	UHGG	NU
GUT_GENOME018576_02021	GUT_GENOME018576_10	52116	RC9_sp000433355	6.0	hypothetical protein	13.562756017785595	Sweden	UHGG	NU
GUT_GENOME018576_02021	GUT_GENOME018576_10	52162	RC9_sp000433355	3.0	hypothetical protein	51.13013858316154	UK	UHGG	NU
GUT_GENOME018576_02021	GUT_GENOME018576_10	52153	RC9_sp000433355	4.0	hypothetical protein	23.509195241570588	US	UHGG	NU
GUT_GENOME018576_02048	GUT_GENOME018576_10	83252	RC9_sp000433355	3.0	ATP synthase subunit a	23.0108193602068	China	UHGG	C
GUT_GENOME018576_02049	GUT_GENOME018576_10	83746	RC9_sp000433355	3.0	ATP synthase epsilon chain	9.043116146600491	Netherlands	UHGG	C
GUT_GENOME018576_02076	GUT_GENOME018576_11	16477	RC9_sp000433355	2.0	hypothetical protein	13.726799905452957	Denmark	UHGG	DL
GUT_GENOME018576_02076	GUT_GENOME018576_11	16522	RC9_sp000433355	5.0	hypothetical protein	13.745362809737124	Sweden	UHGG	DL
GUT_GENOME018576_02083	GUT_GENOME018576_11	27886	RC9_sp000433355	3.0	hypothetical protein	25.20500108730876	US	UHGG
GUT_GENOME018576_02300	GUT_GENOME018576_14	24920	RC9_sp000433355	5.0	Glucan 1%2C4-alpha-glucosidase SusB	6.7384434787255065	Netherlands	UHGG		3.2.1.3
GUT_GENOME018576_02302	GUT_GENOME018576_14	26941	RC9_sp000433355	5.0	hypothetical protein	6.493046310258323	Netherlands	UHGG
GUT_GENOME018576_02308	GUT_GENOME018576_14	32156	RC9_sp000433355	5.0	5-dehydro-2-deoxygluconokinase	7.970295366659766	Netherlands	UHGG	G	2.7.1.92
GUT_GENOME018576_02309	GUT_GENOME018576_14	34070	RC9_sp000433355	5.0	hypothetical protein	8.29693825430887	Netherlands	UHGG
GUT_GENOME018576_02310	GUT_GENOME018576_14	34105	RC9_sp000433355	5.0	hypothetical protein	7.605144786179378	Netherlands	UHGG
GUT_GENOME018576_02465	GUT_GENOME018576_17	39403	RC9_sp000433355	9.0	hypothetical protein	9.368026063612566	Peru	UHGG
GUT_GENOME019375_00021	GUT_GENOME019375_1	22955	Eubacterium_R_sp000436835	5.0	tRNA-specific 2-thiouridylase MnmA	11.94982237100041	Spain	UHGG	J	2.8.1.13
GUT_GENOME019375_00022	GUT_GENOME019375_1	23246	Eubacterium_R_sp000436835	5.0	NADH pyrophosphatase	6.986549141586934	Spain	UHGG	F	3.6.1.22
GUT_GENOME019375_00184	GUT_GENOME019375_1	184275	Eubacterium_R_sp000436835	8.0	hypothetical protein	6.625417848624415	Denmark	UHGG	M
GUT_GENOME019375_00185	GUT_GENOME019375_1	185152	Eubacterium_R_sp000436835	8.0	hypothetical protein	8.147140672914832	Denmark	UHGG
GUT_GENOME019375_00232	GUT_GENOME019375_1	234179	Eubacterium_R_sp000436835	6.0	Segregation and condensation protein A	8.429518859022174	Spain	UHGG
GUT_GENOME019375_00233	GUT_GENOME019375_1	235212	Eubacterium_R_sp000436835	6.0	hypothetical protein	8.614820381038152	Spain	UHGG	S
GUT_GENOME019375_00234	GUT_GENOME019375_1	235695	Eubacterium_R_sp000436835	6.0	Release factor glutamine methyltransferase	7.477015643902984	Spain	UHGG		2.1.1.297
GUT_GENOME019375_00247	GUT_GENOME019375_1	254649	Eubacterium_R_sp000436835	6.0	hypothetical protein	11.395412460662222	Israel	UHGG	G
GUT_GENOME019375_00247	GUT_GENOME019375_1	254808	Eubacterium_R_sp000436835	2.0	hypothetical protein	35.03600431281535	Sweden	UHGG	G
GUT_GENOME019375_00247	GUT_GENOME019375_1	254525	Eubacterium_R_sp000436835	3.0	hypothetical protein	25.95941752405321	US	UHGG	G
GUT_GENOME019375_00254	GUT_GENOME019375_1	259734	Eubacterium_R_sp000436835	3.0	hypothetical protein	10.515003832591674	US	UHGG	G
GUT_GENOME019375_00306	GUT_GENOME019375_1	316506	Eubacterium_R_sp000436835	7.0	hypothetical protein	7.028102673198011	Netherlands	UHGG	K
GUT_GENOME019375_00306	GUT_GENOME019375_1	316506	Eubacterium_R_sp000436835	6.0	hypothetical protein	7.428340584655023	US	UHGG	K
GUT_GENOME019375_00307	GUT_GENOME019375_1	316756	Eubacterium_R_sp000436835	5.0	Glycerol-3-phosphate dehydrogenase [NAD(P)+]	13.357647555913932	Israel	UHGG	I	1.1.1.94
GUT_GENOME019375_00307	GUT_GENOME019375_1	316762	Eubacterium_R_sp000436835	6.0	Glycerol-3-phosphate dehydrogenase [NAD(P)+]	8.968897457871691	US	UHGG	I	1.1.1.94
GUT_GENOME019375_00308	GUT_GENOME019375_1	317818	Eubacterium_R_sp000436835	5.0	Large-conductance mechanosensitive channel	14.22728631067499	Israel	UHGG	M
GUT_GENOME019375_00308	GUT_GENOME019375_1	317818	Eubacterium_R_sp000436835	7.0	Large-conductance mechanosensitive channel	6.616208912493378	Netherlands	UHGG	M
GUT_GENOME019375_00308	GUT_GENOME019375_1	318128	Eubacterium_R_sp000436835	5.0	Large-conductance mechanosensitive channel	8.167774678393426	Sweden	UHGG	M
GUT_GENOME019375_00309	GUT_GENOME019375_1	318304	Eubacterium_R_sp000436835	5.0	hypothetical protein	11.845924089175002	Sweden	UHGG	C
GUT_GENOME019375_00393	GUT_GENOME019375_1	407003	Eubacterium_R_sp000436835	2.0	hypothetical protein	32.82299627589006	China	UHGG
GUT_GENOME019375_00393	GUT_GENOME019375_1	407463	Eubacterium_R_sp000436835	6.0	hypothetical protein	7.523789487357138	Fiji	UHGG
GUT_GENOME019375_00569	GUT_GENOME019375_2	50010	Eubacterium_R_sp000436835	6.0	Melibiose carrier protein	7.52276484016024	China	UHGG
GUT_GENOME019375_00570	GUT_GENOME019375_2	51759	Eubacterium_R_sp000436835	6.0	hypothetical protein	17.04984578921525	China	UHGG	S
GUT_GENOME019375_00738	GUT_GENOME019375_2	225032	Eubacterium_R_sp000436835	5.0	ABC transporter ATP-binding protein YtrE	6.650113234277364	Fiji	UHGG
GUT_GENOME019375_00739	GUT_GENOME019375_2	225530	Eubacterium_R_sp000436835	5.0	hypothetical protein	12.964041623793232	Fiji	UHGG
GUT_GENOME019375_00778	GUT_GENOME019375_2	265353	Eubacterium_R_sp000436835	6.0	Adaptive-response sensory-kinase SasA	14.919127822329552	Denmark	UHGG	T	2.7.-.-
GUT_GENOME019375_00781	GUT_GENOME019375_2	269747	Eubacterium_R_sp000436835	7.0	hypothetical protein	6.721990438271178	US	UHGG
GUT_GENOME019375_00784	GUT_GENOME019375_2	274533	Eubacterium_R_sp000436835	5.0	Chromosome partition protein Smc	7.621137746608435	Austria	UHGG	L
GUT_GENOME019375_00784	GUT_GENOME019375_2	274533	Eubacterium_R_sp000436835	4.0	Chromosome partition protein Smc	16.007469318315522	Israel	UHGG	L
GUT_GENOME019375_00784	GUT_GENOME019375_2	274538	Eubacterium_R_sp000436835	4.0	Chromosome partition protein Smc	14.697413002720548	Sweden	UHGG	L
GUT_GENOME019375_00785	GUT_GENOME019375_2	275652	Eubacterium_R_sp000436835	4.0	Nuclease SbcCD subunit D	9.374096170257122	Sweden	UHGG
GUT_GENOME019375_00786	GUT_GENOME019375_2	277346	Eubacterium_R_sp000436835	4.0	hypothetical protein	6.077392212768723	Sweden	UHGG
GUT_GENOME019375_00871	GUT_GENOME019375_2	354343	Eubacterium_R_sp000436835	2.0	Transcriptional regulator LytR	16.292744448494666	Netherlands	UHGG	K
GUT_GENOME019375_00874	GUT_GENOME019375_2	357009	Eubacterium_R_sp000436835	2.0	hypothetical protein	7.614958528319679	Netherlands	UHGG	S
GUT_GENOME019375_00904	GUT_GENOME019375_2	390598	Eubacterium_R_sp000436835	8.0	Reverse rubrerythrin-2	6.09577561284288	Netherlands	UHGG	C	1.11.1.1
GUT_GENOME019375_00907	GUT_GENOME019375_2	392361	Eubacterium_R_sp000436835	8.0	hypothetical protein	5.994494410393478	Netherlands	UHGG	M
GUT_GENOME019375_00936	GUT_GENOME019375_2	429143	Eubacterium_R_sp000436835	4.0	hypothetical protein	28.884890448100897	China	UHGG	M
GUT_GENOME019375_00936	GUT_GENOME019375_2	429094	Eubacterium_R_sp000436835	4.0	hypothetical protein	16.169449800973872	Fiji	UHGG	M
GUT_GENOME019375_00936	GUT_GENOME019375_2	428719	Eubacterium_R_sp000436835	1.0	hypothetical protein	27.936101801170445	Netherlands	UHGG	M
GUT_GENOME019375_01169	GUT_GENOME019375_3	210989	Eubacterium_R_sp000436835	2.0	hypothetical protein	39.149122167578746	Fiji	UHGG
GUT_GENOME019375_01172	GUT_GENOME019375_3	214883	Eubacterium_R_sp000436835	2.0	hypothetical protein	18.717178968641434	Austria	UHGG	V
GUT_GENOME019375_01172	GUT_GENOME019375_3	214748	Eubacterium_R_sp000436835	3.0	hypothetical protein	30.83752841149869	China	UHGG	V
GUT_GENOME019375_01172	GUT_GENOME019375_3	214752	Eubacterium_R_sp000436835	1.0	hypothetical protein	98.1312713285532	Israel	UHGG	V
GUT_GENOME019375_01172	GUT_GENOME019375_3	214871	Eubacterium_R_sp000436835	1.0	hypothetical protein	40.16204678337356	Spain	UHGG	V
GUT_GENOME019375_01172	GUT_GENOME019375_3	214864	Eubacterium_R_sp000436835	3.0	hypothetical protein	21.159750627861044	Sweden	UHGG	V
GUT_GENOME019375_01172	GUT_GENOME019375_3	214889	Eubacterium_R_sp000436835	5.0	hypothetical protein	12.576763265136393	US	UHGG	V
GUT_GENOME019375_01179	GUT_GENOME019375_3	224631	Eubacterium_R_sp000436835	4.0	Arginine transport system permease protein ArtQ	10.612521139850967	Denmark	UHGG	P
GUT_GENOME019375_01180	GUT_GENOME019375_3	225331	Eubacterium_R_sp000436835	4.0	Glutamine transport ATP-binding protein GlnQ	15.221876955628552	Denmark	UHGG	E
GUT_GENOME019375_01181	GUT_GENOME019375_3	226134	Eubacterium_R_sp000436835	4.0	hypothetical protein	13.863098281624962	Denmark	UHGG
GUT_GENOME019375_01182	GUT_GENOME019375_3	227259	Eubacterium_R_sp000436835	4.0	ATP-dependent DNA helicase PcrA	6.037970117890811	Denmark	UHGG	L	3.6.4.12
GUT_GENOME019375_01254	GUT_GENOME019375_3	309341	Eubacterium_R_sp000436835	3.0	hypothetical protein	13.33082825190393	Austria	UHGG	M
GUT_GENOME019375_01254	GUT_GENOME019375_3	309369	Eubacterium_R_sp000436835	1.0	hypothetical protein	24.86058373096334	Denmark	UHGG	M
GUT_GENOME019375_01254	GUT_GENOME019375_3	309302	Eubacterium_R_sp000436835	3.0	hypothetical protein	24.1902032462017	Spain	UHGG	M
GUT_GENOME019375_01305	GUT_GENOME019375_3	374621	Eubacterium_R_sp000436835	1.0	Adaptive-response sensory-kinase SasA	38.60307348978227	Austria	UHGG		2.7.-.-
GUT_GENOME019375_01305	GUT_GENOME019375_3	374686	Eubacterium_R_sp000436835	1.0	Adaptive-response sensory-kinase SasA	138.06205982097927	China	UHGG		2.7.-.-
GUT_GENOME019375_01305	GUT_GENOME019375_3	374745	Eubacterium_R_sp000436835	2.0	Adaptive-response sensory-kinase SasA	21.22763999791597	Denmark	UHGG		2.7.-.-
GUT_GENOME019375_01305	GUT_GENOME019375_3	374705	Eubacterium_R_sp000436835	1.0	Adaptive-response sensory-kinase SasA	80.62482468019637	Fiji	UHGG		2.7.-.-
GUT_GENOME019375_01305	GUT_GENOME019375_3	374648	Eubacterium_R_sp000436835	2.0	Adaptive-response sensory-kinase SasA	40.82874657841995	Israel	UHGG		2.7.-.-
GUT_GENOME019375_01305	GUT_GENOME019375_3	374650	Eubacterium_R_sp000436835	4.0	Adaptive-response sensory-kinase SasA	10.6445093550868	Netherlands	UHGG		2.7.-.-
GUT_GENOME019375_01305	GUT_GENOME019375_3	374641	Eubacterium_R_sp000436835	4.0	Adaptive-response sensory-kinase SasA	13.09297619724892	Spain	UHGG		2.7.-.-
GUT_GENOME019375_01305	GUT_GENOME019375_3	374734	Eubacterium_R_sp000436835	1.0	Adaptive-response sensory-kinase SasA	83.17448290979863	Sweden	UHGG		2.7.-.-
GUT_GENOME019375_01305	GUT_GENOME019375_3	373947	Eubacterium_R_sp000436835	1.0	Adaptive-response sensory-kinase SasA	44.54326064348249	US	UHGG		2.7.-.-
GUT_GENOME019375_01354	GUT_GENOME019375_4	46410	Eubacterium_R_sp000436835	5.0	Polyribonucleotide nucleotidyltransferase	10.625866415849975	Netherlands	UHGG	J	2.7.7.8
GUT_GENOME019375_01357	GUT_GENOME019375_4	49321	Eubacterium_R_sp000436835	7.0	hypothetical protein	8.269297919351056	Denmark	UHGG
GUT_GENOME019375_01357	GUT_GENOME019375_4	49013	Eubacterium_R_sp000436835	5.0	hypothetical protein	10.18088861254642	Netherlands	UHGG
GUT_GENOME019375_01445	GUT_GENOME019375_4	157484	Eubacterium_R_sp000436835	3.0	1-phosphatidylinositol phosphodiesterase	17.487379490848973	Denmark	UHGG	U	4.6.1.13
GUT_GENOME019375_01445	GUT_GENOME019375_4	157630	Eubacterium_R_sp000436835	3.0	1-phosphatidylinositol phosphodiesterase	15.191446560251595	Netherlands	UHGG	U	4.6.1.13
GUT_GENOME019375_01445	GUT_GENOME019375_4	157835	Eubacterium_R_sp000436835	2.0	1-phosphatidylinositol phosphodiesterase	8.870021841664883	US	UHGG	U	4.6.1.13
GUT_GENOME019375_01446	GUT_GENOME019375_4	158470	Eubacterium_R_sp000436835	3.0	hypothetical protein	11.635063649425703	Netherlands	UHGG
GUT_GENOME019375_01447	GUT_GENOME019375_4	159340	Eubacterium_R_sp000436835	3.0	hypothetical protein	16.407617936436836	Denmark	UHGG
GUT_GENOME019375_01447	GUT_GENOME019375_4	158683	Eubacterium_R_sp000436835	3.0	hypothetical protein	8.29579363090058	Netherlands	UHGG
GUT_GENOME019375_01447	GUT_GENOME019375_4	159354	Eubacterium_R_sp000436835	2.0	hypothetical protein	31.203838268685097	US	UHGG
GUT_GENOME019375_01661	GUT_GENOME019375_6	38613	Eubacterium_R_sp000436835	6.0	hypothetical protein	8.333393364723472	Netherlands	UHGG	C
GUT_GENOME019375_01664	GUT_GENOME019375_6	40887	Eubacterium_R_sp000436835	6.0	hypothetical protein	7.747980701164915	Netherlands	UHGG	K
GUT_GENOME019375_01666	GUT_GENOME019375_6	43805	Eubacterium_R_sp000436835	3.0	hypothetical protein	27.29021677680088	Fiji	UHGG
GUT_GENOME019375_01668	GUT_GENOME019375_6	46130	Eubacterium_R_sp000436835	3.0	putative symporter YjmB	7.700700041285055	Fiji	UHGG	G
GUT_GENOME019375_01679	GUT_GENOME019375_6	58599	Eubacterium_R_sp000436835	4.0	Glycosyltransferase Gtf1	9.480581142109422	Austria	UHGG	M	2.4.1.-
GUT_GENOME019375_01679	GUT_GENOME019375_6	58584	Eubacterium_R_sp000436835	3.0	Glycosyltransferase Gtf1	16.480791849882635	Israel	UHGG	M	2.4.1.-
GUT_GENOME019375_01679	GUT_GENOME019375_6	58599	Eubacterium_R_sp000436835	2.0	Glycosyltransferase Gtf1	27.03118378990041	Spain	UHGG	M	2.4.1.-
GUT_GENOME019375_01679	GUT_GENOME019375_6	58601	Eubacterium_R_sp000436835	4.0	Glycosyltransferase Gtf1	19.23530830142041	US	UHGG	M	2.4.1.-
GUT_GENOME019375_01714	GUT_GENOME019375_6	99508	Eubacterium_R_sp000436835	5.0	Macrolide export ATP-binding/permease protein MacB	15.133594707312692	Denmark	UHGG	V	3.6.3.-
GUT_GENOME019375_01879	GUT_GENOME019375_9	10188	Eubacterium_R_sp000436835	5.0	Putative multidrug export ATP-binding/permease protein	18.30965324441401	China	UHGG	V	3.6.3.-
GUT_GENOME095971_00137	GUT_GENOME095971_1	143436	Alistipes_putredinis	1.0	Ribonuclease HI	8.129251060841398	Germany	UHGG	L	3.1.26.4
GUT_GENOME095971_00138	GUT_GENOME095971_1	143970	Alistipes_putredinis	1.0	hypothetical protein	8.494808448151263	Canada	UHGG	S
GUT_GENOME095971_00138	GUT_GENOME095971_1	144142	Alistipes_putredinis	1.0	hypothetical protein	13.966693846311331	Germany	UHGG	S
GUT_GENOME095971_00138	GUT_GENOME095971_1	144091	Alistipes_putredinis	1.0	hypothetical protein	7.000636182596072	Netherlands	UHGG	S
GUT_GENOME095971_00138	GUT_GENOME095971_1	144000	Alistipes_putredinis	3.0	hypothetical protein	7.661045568227612	Sweden	UHGG	S
GUT_GENOME095971_00138	GUT_GENOME095971_1	144142	Alistipes_putredinis	2.0	hypothetical protein	7.133656191100601	UK	UHGG	S
GUT_GENOME095971_00139	GUT_GENOME095971_1	146145	Alistipes_putredinis	2.0	Putative multidrug export ATP-binding/permease protein	16.864213277537207	Austria	UHGG		3.6.3.-
GUT_GENOME095971_00139	GUT_GENOME095971_1	146145	Alistipes_putredinis	1.0	Putative multidrug export ATP-binding/permease protein	25.935596894005407	Canada	UHGG		3.6.3.-
GUT_GENOME095971_00139	GUT_GENOME095971_1	146145	Alistipes_putredinis	5.0	Putative multidrug export ATP-binding/permease protein	13.932851632164216	Denmark	UHGG		3.6.3.-
GUT_GENOME095971_00139	GUT_GENOME095971_1	144627	Alistipes_putredinis	1.0	Putative multidrug export ATP-binding/permease protein	25.9002583790876	Germany	UHGG		3.6.3.-
GUT_GENOME095971_00139	GUT_GENOME095971_1	146145	Alistipes_putredinis	1.0	Putative multidrug export ATP-binding/permease protein	24.470088672477647	Netherlands	UHGG		3.6.3.-
GUT_GENOME095971_00139	GUT_GENOME095971_1	146145	Alistipes_putredinis	3.0	Putative multidrug export ATP-binding/permease protein	18.97643265911876	Sweden	UHGG		3.6.3.-
GUT_GENOME095971_00139	GUT_GENOME095971_1	146145	Alistipes_putredinis	2.0	Putative multidrug export ATP-binding/permease protein	15.551039070270912	UK	UHGG		3.6.3.-
GUT_GENOME095971_00140	GUT_GENOME095971_1	146242	Alistipes_putredinis	2.0	Maltose O-acetyltransferase	16.32022534657748	Austria	UHGG	S	2.3.1.79
GUT_GENOME095971_00140	GUT_GENOME095971_1	146242	Alistipes_putredinis	1.0	Maltose O-acetyltransferase	24.61236377655226	Canada	UHGG	S	2.3.1.79
GUT_GENOME095971_00140	GUT_GENOME095971_1	146242	Alistipes_putredinis	5.0	Maltose O-acetyltransferase	11.74066030111379	Denmark	UHGG	S	2.3.1.79
GUT_GENOME095971_00140	GUT_GENOME095971_1	146259	Alistipes_putredinis	2.0	Maltose O-acetyltransferase	15.422343654201804	Finland	UHGG	S	2.3.1.79
GUT_GENOME095971_00140	GUT_GENOME095971_1	146242	Alistipes_putredinis	1.0	Maltose O-acetyltransferase	24.21630058365657	Germany	UHGG	S	2.3.1.79
GUT_GENOME095971_00140	GUT_GENOME095971_1	146242	Alistipes_putredinis	1.0	Maltose O-acetyltransferase	22.855005946628985	Netherlands	UHGG	S	2.3.1.79
GUT_GENOME095971_00140	GUT_GENOME095971_1	146242	Alistipes_putredinis	3.0	Maltose O-acetyltransferase	18.166680987890658	Sweden	UHGG	S	2.3.1.79
GUT_GENOME095971_00140	GUT_GENOME095971_1	146242	Alistipes_putredinis	2.0	Maltose O-acetyltransferase	13.65110623679219	UK	UHGG	S	2.3.1.79
GUT_GENOME095971_00148	GUT_GENOME095971_1	159948	Alistipes_putredinis	2.0	Glutamine synthetase	17.044474025797882	US	UHGG		6.3.1.2
GUT_GENOME095971_00149	GUT_GENOME095971_1	161809	Alistipes_putredinis	2.0	Methylmalonyl-CoA mutase small subunit	9.892361229753854	US	UHGG	I	5.4.99.2
GUT_GENOME095971_00527	GUT_GENOME095971_2	346406	Alistipes_putredinis	7.0	hypothetical protein	6.906567100856852	Austria	UHGG
GUT_GENOME095971_00527	GUT_GENOME095971_2	346406	Alistipes_putredinis	4.0	hypothetical protein	14.182255125179148	Canada	UHGG
GUT_GENOME095971_00527	GUT_GENOME095971_2	346435	Alistipes_putredinis	4.0	hypothetical protein	11.681862830971092	China	UHGG
GUT_GENOME095971_00527	GUT_GENOME095971_2	346497	Alistipes_putredinis	9.0	hypothetical protein	7.511954158693543	Denmark	UHGG
GUT_GENOME095971_00527	GUT_GENOME095971_2	346435	Alistipes_putredinis	1.0	hypothetical protein	18.17058597028569	France	UHGG
GUT_GENOME095971_00527	GUT_GENOME095971_2	346411	Alistipes_putredinis	2.0	hypothetical protein	22.574512431313828	Netherlands	UHGG
GUT_GENOME095971_00527	GUT_GENOME095971_2	346406	Alistipes_putredinis	7.0	hypothetical protein	9.620421244065527	Sweden	UHGG
GUT_GENOME095971_00527	GUT_GENOME095971_2	346490	Alistipes_putredinis	7.0	hypothetical protein	6.780160003832805	UK	UHGG
GUT_GENOME095971_00527	GUT_GENOME095971_2	346403	Alistipes_putredinis	9.0	hypothetical protein	8.556357614837058	US	UHGG
GUT_GENOME095971_00542	GUT_GENOME095971_2	367856	Alistipes_putredinis	2.0	putative protease YdcP	12.587327572645842	Israel	UHGG	O	3.4.-.-
GUT_GENOME095971_00542	GUT_GENOME095971_2	367844	Alistipes_putredinis	3.0	putative protease YdcP	11.490975228534444	Kazakhstan	UHGG	O	3.4.-.-
GUT_GENOME095971_00542	GUT_GENOME095971_2	367872	Alistipes_putredinis	2.0	putative protease YdcP	21.241234363400707	Spain	UHGG	O	3.4.-.-
GUT_GENOME095971_00723	GUT_GENOME095971_3	82221	Alistipes_putredinis	4.0	Transcriptional regulatory protein SrrA	11.50803656159445	Austria	UHGG	T
GUT_GENOME095971_00723	GUT_GENOME095971_3	82269	Alistipes_putredinis	3.0	Transcriptional regulatory protein SrrA	19.222633166525224	Canada	UHGG	T
GUT_GENOME095971_00723	GUT_GENOME095971_3	82269	Alistipes_putredinis	7.0	Transcriptional regulatory protein SrrA	8.854133473175722	China	UHGG	T
GUT_GENOME095971_00723	GUT_GENOME095971_3	82256	Alistipes_putredinis	1.0	Transcriptional regulatory protein SrrA	25.949640070024817	Denmark	UHGG	T
GUT_GENOME095971_00723	GUT_GENOME095971_3	82256	Alistipes_putredinis	5.0	Transcriptional regulatory protein SrrA	11.78905904219086	Finland	UHGG	T
GUT_GENOME095971_00723	GUT_GENOME095971_3	82256	Alistipes_putredinis	4.0	Transcriptional regulatory protein SrrA	13.42313838017565	France	UHGG	T
GUT_GENOME095971_00723	GUT_GENOME095971_3	82092	Alistipes_putredinis	6.0	Transcriptional regulatory protein SrrA	11.574188532984213	Germany	UHGG	T
GUT_GENOME095971_00723	GUT_GENOME095971_3	82269	Alistipes_putredinis	1.0	Transcriptional regulatory protein SrrA	18.630946407435545	Israel	UHGG	T
GUT_GENOME095971_00723	GUT_GENOME095971_3	82257	Alistipes_putredinis	8.0	Transcriptional regulatory protein SrrA	11.132128838849102	Netherlands	UHGG	T
GUT_GENOME095971_00723	GUT_GENOME095971_3	82221	Alistipes_putredinis	4.0	Transcriptional regulatory protein SrrA	16.06620274233562	Spain	UHGG	T
GUT_GENOME095971_00723	GUT_GENOME095971_3	82256	Alistipes_putredinis	1.0	Transcriptional regulatory protein SrrA	25.95978234737745	Sweden	UHGG	T
GUT_GENOME095971_00723	GUT_GENOME095971_3	82256	Alistipes_putredinis	1.0	Transcriptional regulatory protein SrrA	22.148594641573613	UK	UHGG	T
GUT_GENOME095971_00723	GUT_GENOME095971_3	82256	Alistipes_putredinis	1.0	Transcriptional regulatory protein SrrA	21.28221378613973	US	UHGG	T
GUT_GENOME095971_00724	GUT_GENOME095971_3	82588	Alistipes_putredinis	3.0	hypothetical protein	9.845676965094304	Canada	UHGG
GUT_GENOME095971_00724	GUT_GENOME095971_3	82599	Alistipes_putredinis	1.0	hypothetical protein	9.211717016870557	Denmark	UHGG
GUT_GENOME095971_00724	GUT_GENOME095971_3	82588	Alistipes_putredinis	5.0	hypothetical protein	10.307225322890911	Finland	UHGG
GUT_GENOME095971_00724	GUT_GENOME095971_3	82588	Alistipes_putredinis	4.0	hypothetical protein	10.136454294667187	France	UHGG
GUT_GENOME095971_00724	GUT_GENOME095971_3	82588	Alistipes_putredinis	1.0	hypothetical protein	19.29906715387105	Israel	UHGG
GUT_GENOME095971_00724	GUT_GENOME095971_3	82588	Alistipes_putredinis	8.0	hypothetical protein	9.165045877222482	Netherlands	UHGG
GUT_GENOME095971_00724	GUT_GENOME095971_3	82588	Alistipes_putredinis	1.0	hypothetical protein	13.411343135461095	Sweden	UHGG
GUT_GENOME095971_00724	GUT_GENOME095971_3	82599	Alistipes_putredinis	1.0	hypothetical protein	8.844085147660444	UK	UHGG
GUT_GENOME095971_00724	GUT_GENOME095971_3	82599	Alistipes_putredinis	1.0	hypothetical protein	7.020285756475898	US	UHGG
GUT_GENOME095971_00756	GUT_GENOME095971_3	124577	Alistipes_putredinis	6.0	hypothetical protein	7.796380750279046	Austria	UHGG
GUT_GENOME095971_00756	GUT_GENOME095971_3	125420	Alistipes_putredinis	8.0	hypothetical protein	8.790376017960423	China	UHGG
GUT_GENOME095971_00756	GUT_GENOME095971_3	124810	Alistipes_putredinis	2.0	hypothetical protein	15.83910335841203	France	UHGG
GUT_GENOME095971_00756	GUT_GENOME095971_3	124400	Alistipes_putredinis	12.0	hypothetical protein	6.766981853261169	Germany	UHGG
GUT_GENOME095971_00756	GUT_GENOME095971_3	124780	Alistipes_putredinis	7.0	hypothetical protein	7.342648641684349	Israel	UHGG
GUT_GENOME095971_00756	GUT_GENOME095971_3	124358	Alistipes_putredinis	4.0	hypothetical protein	15.419510884434118	Netherlands	UHGG
GUT_GENOME095971_00756	GUT_GENOME095971_3	124963	Alistipes_putredinis	9.0	hypothetical protein	8.194101535891086	Spain	UHGG
GUT_GENOME095971_00780	GUT_GENOME095971_3	149918	Alistipes_putredinis	5.0	hypothetical protein	8.54702026021904	Austria	UHGG
GUT_GENOME095971_00898	GUT_GENOME095971_3	286639	Alistipes_putredinis	3.0	Small-conductance mechanosensitive channel	12.624339516717026	Austria	UHGG	M
GUT_GENOME095971_00899	GUT_GENOME095971_3	286749	Alistipes_putredinis	3.0	Phosphoserine phosphatase SerB2	12.502445956437173	Austria	UHGG	ET	3.1.3.3
GUT_GENOME095971_00900	GUT_GENOME095971_3	288098	Alistipes_putredinis	3.0	hypothetical protein	11.846346485276744	Austria	UHGG	S
GUT_GENOME095971_00903	GUT_GENOME095971_3	290482	Alistipes_putredinis	3.0	Lipopolysaccharide export system ATP-binding protein LptB	6.351261602162115	Austria	UHGG		3.6.3.-
GUT_GENOME095971_00903	GUT_GENOME095971_3	290484	Alistipes_putredinis	7.0	Lipopolysaccharide export system ATP-binding protein LptB	12.64879603769758	Spain	UHGG		3.6.3.-
GUT_GENOME095971_00904	GUT_GENOME095971_3	291629	Alistipes_putredinis	7.0	GTPase Obg/CgtA	11.494603845811575	Spain	UHGG		3.6.5.-
GUT_GENOME095971_00905	GUT_GENOME095971_3	291936	Alistipes_putredinis	7.0	Alanine dehydrogenase	11.107591870022162	Spain	UHGG	C	1.4.1.1
GUT_GENOME095971_00906	GUT_GENOME095971_3	295683	Alistipes_putredinis	3.0	hypothetical protein	6.979499824220776	Austria	UHGG
GUT_GENOME095971_00906	GUT_GENOME095971_3	295676	Alistipes_putredinis	7.0	hypothetical protein	12.288036275964991	Spain	UHGG
GUT_GENOME095971_00907	GUT_GENOME095971_3	296371	Alistipes_putredinis	3.0	hypothetical protein	9.87324649850464	Austria	UHGG	K
GUT_GENOME095971_00907	GUT_GENOME095971_3	296142	Alistipes_putredinis	7.0	hypothetical protein	6.226811769784504	Spain	UHGG	K
GUT_GENOME095971_00909	GUT_GENOME095971_3	298058	Alistipes_putredinis	8.0	hypothetical protein	9.689543602467811	Denmark	UHGG
GUT_GENOME095971_00910	GUT_GENOME095971_3	298517	Alistipes_putredinis	8.0	Bifunctional (p)ppGpp synthase/hydrolase SpoT	9.328678503523598	Denmark	UHGG
GUT_GENOME095971_00912	GUT_GENOME095971_3	301797	Alistipes_putredinis	3.0	hypothetical protein	11.132392396099036	Fiji	UHGG
GUT_GENOME095971_00915	GUT_GENOME095971_3	305777	Alistipes_putredinis	3.0	Cystathionine beta-lyase PatB	7.817225649086079	Fiji	UHGG		4.4.1.8
GUT_GENOME095971_00946	GUT_GENOME095971_3	340523	Alistipes_putredinis	9.0	2-oxoglutarate oxidoreductase subunit KorA	8.41254282130994	Canada	UHGG	C	1.2.7.3
GUT_GENOME095971_00946	GUT_GENOME095971_3	340482	Alistipes_putredinis	4.0	2-oxoglutarate oxidoreductase subunit KorA	15.719628662690331	Denmark	UHGG	C	1.2.7.3
GUT_GENOME095971_00946	GUT_GENOME095971_3	340328	Alistipes_putredinis	8.0	2-oxoglutarate oxidoreductase subunit KorA	6.849444836771777	Israel	UHGG	C	1.2.7.3
GUT_GENOME095971_00946	GUT_GENOME095971_3	340482	Alistipes_putredinis	3.0	2-oxoglutarate oxidoreductase subunit KorA	12.432063059154434	UK	UHGG	C	1.2.7.3
GUT_GENOME095971_00946	GUT_GENOME095971_3	340598	Alistipes_putredinis	5.0	2-oxoglutarate oxidoreductase subunit KorA	8.997780521993505	US	UHGG	C	1.2.7.3
GUT_GENOME095971_00947	GUT_GENOME095971_3	341183	Alistipes_putredinis	9.0	2-oxoglutarate oxidoreductase subunit KorB	6.891750227495945	China	UHGG	C	1.2.7.3
GUT_GENOME095971_00947	GUT_GENOME095971_3	341433	Alistipes_putredinis	4.0	2-oxoglutarate oxidoreductase subunit KorB	12.146491937754671	Denmark	UHGG	C	1.2.7.3
GUT_GENOME095971_00947	GUT_GENOME095971_3	341703	Alistipes_putredinis	7.0	2-oxoglutarate oxidoreductase subunit KorB	9.152564772518122	Finland	UHGG	C	1.2.7.3
GUT_GENOME095971_00947	GUT_GENOME095971_3	341679	Alistipes_putredinis	10.0	2-oxoglutarate oxidoreductase subunit KorB	7.9824631186398385	Germany	UHGG	C	1.2.7.3
GUT_GENOME095971_00947	GUT_GENOME095971_3	341691	Alistipes_putredinis	8.0	2-oxoglutarate oxidoreductase subunit KorB	6.1210356332736096	Israel	UHGG	C	1.2.7.3
GUT_GENOME095971_00947	GUT_GENOME095971_3	341399	Alistipes_putredinis	3.0	2-oxoglutarate oxidoreductase subunit KorB	8.382353294240973	UK	UHGG	C	1.2.7.3
GUT_GENOME095971_00947	GUT_GENOME095971_3	341399	Alistipes_putredinis	5.0	2-oxoglutarate oxidoreductase subunit KorB	12.119978533598536	US	UHGG	C	1.2.7.3
GUT_GENOME095971_00954	GUT_GENOME095971_3	347930	Alistipes_putredinis	3.0	hypothetical protein	14.630301328692786	France	UHGG
GUT_GENOME095971_00954	GUT_GENOME095971_3	348719	Alistipes_putredinis	5.0	hypothetical protein	14.69557324037915	Netherlands	UHGG
GUT_GENOME095971_00954	GUT_GENOME095971_3	348037	Alistipes_putredinis	1.0	hypothetical protein	25.207436435348487	Spain	UHGG
GUT_GENOME095971_00973	GUT_GENOME095971_3	373300	Alistipes_putredinis	5.0	hypothetical protein	9.474951129183264	China	UHGG	K
GUT_GENOME095971_00973	GUT_GENOME095971_3	373186	Alistipes_putredinis	5.0	hypothetical protein	9.786913376085334	Israel	UHGG	K
GUT_GENOME095971_00974	GUT_GENOME095971_3	373470	Alistipes_putredinis	5.0	Cation efflux system protein CusC	7.089180698771784	China	UHGG	M
GUT_GENOME095971_00984	GUT_GENOME095971_3	386103	Alistipes_putredinis	6.0	hypothetical protein	8.298040360572788	Canada	UHGG
GUT_GENOME095971_00984	GUT_GENOME095971_3	386103	Alistipes_putredinis	3.0	hypothetical protein	8.903755040636046	US	UHGG
GUT_GENOME095971_00985	GUT_GENOME095971_3	386549	Alistipes_putredinis	6.0	Energy-dependent translational throttle protein EttA	8.672151614857999	Canada	UHGG
GUT_GENOME095971_00985	GUT_GENOME095971_3	387516	Alistipes_putredinis	3.0	Energy-dependent translational throttle protein EttA	14.835004696822311	US	UHGG
GUT_GENOME095971_00986	GUT_GENOME095971_3	388784	Alistipes_putredinis	6.0	Nitronate monooxygenase	10.41471270157063	Canada	UHGG		1.13.12.16
GUT_GENOME095971_00986	GUT_GENOME095971_3	388784	Alistipes_putredinis	3.0	Nitronate monooxygenase	13.732843437985007	US	UHGG		1.13.12.16
GUT_GENOME095971_01121	GUT_GENOME095971_3	526122	Alistipes_putredinis	6.0	CCA-adding enzyme	11.76808404366061	France	UHGG		2.7.7.72
GUT_GENOME095971_01121	GUT_GENOME095971_3	526552	Alistipes_putredinis	5.0	CCA-adding enzyme	14.177559980515806	Germany	UHGG		2.7.7.72
GUT_GENOME095971_01121	GUT_GENOME095971_3	526122	Alistipes_putredinis	4.0	CCA-adding enzyme	10.005149705803088	Israel	UHGG		2.7.7.72
GUT_GENOME095971_01121	GUT_GENOME095971_3	526330	Alistipes_putredinis	6.0	CCA-adding enzyme	13.804267714296651	Spain	UHGG		2.7.7.72
GUT_GENOME095971_01130	GUT_GENOME095971_3	534769	Alistipes_putredinis	12.0	hypothetical protein	6.720553488349204	Canada	UHGG	M
GUT_GENOME095971_01255	GUT_GENOME095971_5	29502	Alistipes_putredinis	6.0	4-diphosphocytidyl-2-C-methyl-D-erythritol kinase	11.750483897837087	Denmark	UHGG	I	2.7.1.148
GUT_GENOME095971_01255	GUT_GENOME095971_5	29172	Alistipes_putredinis	3.0	4-diphosphocytidyl-2-C-methyl-D-erythritol kinase	8.000271104252354	Netherlands	UHGG	I	2.7.1.148
GUT_GENOME095971_01255	GUT_GENOME095971_5	29502	Alistipes_putredinis	8.0	4-diphosphocytidyl-2-C-methyl-D-erythritol kinase	9.53376256123659	US	UHGG	I	2.7.1.148
GUT_GENOME095971_01256	GUT_GENOME095971_5	29668	Alistipes_putredinis	6.0	Ribose-5-phosphate isomerase B	13.33447463787926	Denmark	UHGG	G	5.3.1.6
GUT_GENOME095971_01258	GUT_GENOME095971_5	32573	Alistipes_putredinis	2.0	hypothetical protein	12.56547233639614	China	UHGG	S
GUT_GENOME095971_01258	GUT_GENOME095971_5	32537	Alistipes_putredinis	6.0	hypothetical protein	9.162112704002098	Finland	UHGG	S
GUT_GENOME095971_01258	GUT_GENOME095971_5	32537	Alistipes_putredinis	7.0	hypothetical protein	11.0161550787323	Germany	UHGG	S
GUT_GENOME095971_01258	GUT_GENOME095971_5	32673	Alistipes_putredinis	3.0	hypothetical protein	21.165424826618526	Netherlands	UHGG	S
GUT_GENOME095971_01258	GUT_GENOME095971_5	32573	Alistipes_putredinis	5.0	hypothetical protein	14.309291215673502	Spain	UHGG	S
GUT_GENOME095971_01258	GUT_GENOME095971_5	32523	Alistipes_putredinis	8.0	hypothetical protein	9.9594261586204	US	UHGG	S
GUT_GENOME095971_01273	GUT_GENOME095971_5	46753	Alistipes_putredinis	4.0	hypothetical protein	8.989834021654385	Fiji	UHGG
GUT_GENOME095971_01414	GUT_GENOME095971_5	173364	Alistipes_putredinis	7.0	hypothetical protein	10.294799060366003	Canada	UHGG
GUT_GENOME095971_01414	GUT_GENOME095971_5	173428	Alistipes_putredinis	1.0	hypothetical protein	33.94130303281568	China	UHGG
GUT_GENOME095971_01414	GUT_GENOME095971_5	173386	Alistipes_putredinis	8.0	hypothetical protein	9.329211492441928	Germany	UHGG
GUT_GENOME095971_01414	GUT_GENOME095971_5	173407	Alistipes_putredinis	3.0	hypothetical protein	12.103605429078945	Israel	UHGG
GUT_GENOME095971_01414	GUT_GENOME095971_5	173440	Alistipes_putredinis	1.0	hypothetical protein	14.140902875934572	Kazakhstan	UHGG
GUT_GENOME095971_01414	GUT_GENOME095971_5	173364	Alistipes_putredinis	9.0	hypothetical protein	10.951986573224469	Netherlands	UHGG
GUT_GENOME095971_01414	GUT_GENOME095971_5	173344	Alistipes_putredinis	6.0	hypothetical protein	10.8825334995147	Sweden	UHGG
GUT_GENOME095971_01414	GUT_GENOME095971_5	173344	Alistipes_putredinis	5.0	hypothetical protein	8.889899078420738	UK	UHGG
GUT_GENOME095971_01414	GUT_GENOME095971_5	173335	Alistipes_putredinis	6.0	hypothetical protein	11.10195411009354	US	UHGG
GUT_GENOME095971_01475	GUT_GENOME095971_5	243699	Alistipes_putredinis	8.0	3-phosphoshikimate 1-carboxyvinyltransferase	8.611526074793495	Finland	UHGG	E	2.5.1.19
GUT_GENOME095971_01526	GUT_GENOME095971_5	302671	Alistipes_putredinis	8.0	hypothetical protein	9.545989830441306	Canada	UHGG	M
GUT_GENOME095971_01526	GUT_GENOME095971_5	302671	Alistipes_putredinis	3.0	hypothetical protein	15.892578151316515	Denmark	UHGG	M
GUT_GENOME095971_01542	GUT_GENOME095971_5	319912	Alistipes_putredinis	1.0	Multidrug export protein MepA	9.19693237717344	Austria	UHGG
GUT_GENOME095971_01547	GUT_GENOME095971_5	323388	Alistipes_putredinis	1.0	Glutaconyl-CoA decarboxylase subunit beta	11.46207098114337	Austria	UHGG		4.1.1.70
GUT_GENOME095971_01548	GUT_GENOME095971_5	325112	Alistipes_putredinis	1.0	hypothetical protein	12.585694866577231	Austria	UHGG	M
GUT_GENOME095971_01548	GUT_GENOME095971_5	325114	Alistipes_putredinis	8.0	hypothetical protein	6.3425319653415615	Sweden	UHGG	M
GUT_GENOME095971_01551	GUT_GENOME095971_5	327582	Alistipes_putredinis	1.0	hypothetical protein	13.10047748337184	Austria	UHGG	J
GUT_GENOME095971_01551	GUT_GENOME095971_5	327582	Alistipes_putredinis	8.0	hypothetical protein	6.609978656018883	Sweden	UHGG	J
GUT_GENOME095971_01554	GUT_GENOME095971_5	329688	Alistipes_putredinis	1.0	hypothetical protein	21.773771387144905	Austria	UHGG
GUT_GENOME095971_01554	GUT_GENOME095971_5	329734	Alistipes_putredinis	8.0	hypothetical protein	9.393075621832168	Sweden	UHGG
GUT_GENOME095971_01555	GUT_GENOME095971_5	330041	Alistipes_putredinis	1.0	hypothetical protein	20.6912548334943	Austria	UHGG	U
GUT_GENOME095971_01556	GUT_GENOME095971_5	330213	Alistipes_putredinis	1.0	hypothetical protein	24.30724751378834	Austria	UHGG
GUT_GENOME095971_01559	GUT_GENOME095971_5	336780	Alistipes_putredinis	1.0	hypothetical protein	10.986075840147995	Fiji	UHGG
GUT_GENOME095971_01561	GUT_GENOME095971_5	340735	Alistipes_putredinis	1.0	hypothetical protein	19.99479363935109	Fiji	UHGG
GUT_GENOME095971_01632	GUT_GENOME095971_5	429995	Alistipes_putredinis	4.0	Fe(2+) transporter FeoB	12.446253862902491	Finland	UHGG
GUT_GENOME095971_01632	GUT_GENOME095971_5	429965	Alistipes_putredinis	7.0	Fe(2+) transporter FeoB	6.905683507574657	France	UHGG
GUT_GENOME095971_01642	GUT_GENOME095971_5	440016	Alistipes_putredinis	5.0	hypothetical protein	11.728670400664916	Canada	UHGG
GUT_GENOME095971_01642	GUT_GENOME095971_5	441065	Alistipes_putredinis	10.0	hypothetical protein	6.683823570192238	China	UHGG
GUT_GENOME095971_01642	GUT_GENOME095971_5	439602	Alistipes_putredinis	2.0	hypothetical protein	6.815545148895644	Estonia	UHGG
GUT_GENOME095971_01642	GUT_GENOME095971_5	440583	Alistipes_putredinis	9.0	hypothetical protein	8.514799371068536	Germany	UHGG
GUT_GENOME095971_01642	GUT_GENOME095971_5	440467	Alistipes_putredinis	12.0	hypothetical protein	7.696959423108002	Netherlands	UHGG
GUT_GENOME095971_01642	GUT_GENOME095971_5	440412	Alistipes_putredinis	11.0	hypothetical protein	6.616287483882962	Spain	UHGG
GUT_GENOME095971_01642	GUT_GENOME095971_5	440443	Alistipes_putredinis	9.0	hypothetical protein	6.896797350171003	Sweden	UHGG
GUT_GENOME095971_01642	GUT_GENOME095971_5	440619	Alistipes_putredinis	4.0	hypothetical protein	12.654056939639776	US	UHGG
GUT_GENOME095971_01664	GUT_GENOME095971_5	467790	Alistipes_putredinis	11.0	tRNA-specific 2-thiouridylase MnmA	7.268463033506651	Canada	UHGG		2.8.1.13
GUT_GENOME095971_01666	GUT_GENOME095971_5	469494	Alistipes_putredinis	11.0	hypothetical protein	7.143449989265506	Canada	UHGG	M
GUT_GENOME095971_01670	GUT_GENOME095971_5	475232	Alistipes_putredinis	2.0	hypothetical protein	16.06070489750043	Denmark	UHGG
GUT_GENOME095971_01670	GUT_GENOME095971_5	475221	Alistipes_putredinis	2.0	hypothetical protein	23.399511782836825	Sweden	UHGG
GUT_GENOME095971_01689	GUT_GENOME095971_5	499538	Alistipes_putredinis	11.0	hypothetical protein	8.176548417639214	Finland	UHGG
GUT_GENOME095971_01690	GUT_GENOME095971_5	501582	Alistipes_putredinis	11.0	hypothetical protein	8.081346884267539	Finland	UHGG
GUT_GENOME095971_01693	GUT_GENOME095971_5	504778	Alistipes_putredinis	4.0	Nucleoside triphosphate pyrophosphohydrolase	6.296531515763796	Kazakhstan	UHGG	S	3.6.1.8
GUT_GENOME095971_01697	GUT_GENOME095971_5	508315	Alistipes_putredinis	4.0	hypothetical protein	6.825299992691634	Kazakhstan	UHGG	S
GUT_GENOME095971_01698	GUT_GENOME095971_5	509373	Alistipes_putredinis	11.0	Phenylalanine--tRNA ligase beta subunit	6.371633475015711	Finland	UHGG		6.1.1.20
GUT_GENOME095971_01774	GUT_GENOME095971_5	587303	Alistipes_putredinis	10.0	Neutral endopeptidase	8.238937479450861	Finland	UHGG	O	3.4.24.-
GUT_GENOME095971_01774	GUT_GENOME095971_5	587249	Alistipes_putredinis	7.0	Neutral endopeptidase	12.362507520907766	Netherlands	UHGG	O	3.4.24.-
GUT_GENOME095971_01805	GUT_GENOME095971_5	627973	Alistipes_putredinis	6.0	hypothetical protein	8.167392989001593	Israel	UHGG
GUT_GENOME095971_01805	GUT_GENOME095971_5	627838	Alistipes_putredinis	10.0	hypothetical protein	8.148643485123594	Spain	UHGG
GUT_GENOME095971_01805	GUT_GENOME095971_5	627718	Alistipes_putredinis	4.0	hypothetical protein	10.753622823273329	UK	UHGG
GUT_GENOME095971_01906	GUT_GENOME095971_5	729860	Alistipes_putredinis	3.0	Xaa-Pro aminopeptidase	15.153836540356862	Finland	UHGG	E	3.4.11.9
GUT_GENOME095971_01932	GUT_GENOME095971_5	752474	Alistipes_putredinis	2.0	Glucokinase	20.700868010361667	Canada	UHGG		2.7.1.2
GUT_GENOME095971_01937	GUT_GENOME095971_5	758647	Alistipes_putredinis	3.0	4-hydroxy-3-methylbut-2-en-1-yl diphosphate synthase (ferredoxin)	16.89443810429175	Germany	UHGG	C	1.17.7.3
GUT_GENOME095971_01937	GUT_GENOME095971_5	758836	Alistipes_putredinis	11.0	4-hydroxy-3-methylbut-2-en-1-yl diphosphate synthase (ferredoxin)	8.295781744804351	Netherlands	UHGG	C	1.17.7.3
GUT_GENOME095971_01937	GUT_GENOME095971_5	758647	Alistipes_putredinis	8.0	4-hydroxy-3-methylbut-2-en-1-yl diphosphate synthase (ferredoxin)	9.151550610325016	Spain	UHGG	C	1.17.7.3
GUT_GENOME095971_01937	GUT_GENOME095971_5	758686	Alistipes_putredinis	4.0	4-hydroxy-3-methylbut-2-en-1-yl diphosphate synthase (ferredoxin)	16.938189241332726	Sweden	UHGG	C	1.17.7.3
GUT_GENOME095971_01941	GUT_GENOME095971_5	762964	Alistipes_putredinis	1.0	hypothetical protein	8.635639941457523	Finland	UHGG
GUT_GENOME095971_01943	GUT_GENOME095971_5	765416	Alistipes_putredinis	1.0	Efflux pump membrane transporter BepE	10.263578402751888	Finland	UHGG
GUT_GENOME095971_01944	GUT_GENOME095971_5	768965	Alistipes_putredinis	1.0	Outer membrane protein OprM	16.8420762092773	Finland	UHGG	M
GUT_GENOME095971_01968	GUT_GENOME095971_5	787610	Alistipes_putredinis	2.0	Multidrug export protein EmrB	9.740748802546891	Germany	UHGG
GUT_GENOME095971_01969	GUT_GENOME095971_5	789146	Alistipes_putredinis	2.0	Endonuclease III	12.55988807640894	Germany	UHGG		4.2.99.18
GUT_GENOME095971_01969	GUT_GENOME095971_5	789146	Alistipes_putredinis	2.0	Endonuclease III	9.413284427237423	Kazakhstan	UHGG		4.2.99.18
GUT_GENOME095971_01972	GUT_GENOME095971_5	792376	Alistipes_putredinis	2.0	Outer membrane protein 41	8.907738667663475	Germany	UHGG
GUT_GENOME095971_01973	GUT_GENOME095971_5	794780	Alistipes_putredinis	2.0	hypothetical protein	10.00818985879045	Germany	UHGG	F
GUT_GENOME095971_01975	GUT_GENOME095971_5	797381	Alistipes_putredinis	10.0	hypothetical protein	7.851133902471028	Canada	UHGG	O
GUT_GENOME095971_01975	GUT_GENOME095971_5	797381	Alistipes_putredinis	2.0	hypothetical protein	17.11413540259279	Germany	UHGG	O
GUT_GENOME095971_01976	GUT_GENOME095971_5	797696	Alistipes_putredinis	10.0	Oxygen-independent coproporphyrinogen-III oxidase-like protein	7.231297128860137	Canada	UHGG		1.3.99.-
GUT_GENOME095971_01976	GUT_GENOME095971_5	798779	Alistipes_putredinis	3.0	Oxygen-independent coproporphyrinogen-III oxidase-like protein	6.667164642989073	China	UHGG		1.3.99.-
GUT_GENOME095971_01976	GUT_GENOME095971_5	797851	Alistipes_putredinis	1.0	Oxygen-independent coproporphyrinogen-III oxidase-like protein	9.600240878471851	Estonia	UHGG		1.3.99.-
GUT_GENOME095971_01976	GUT_GENOME095971_5	797696	Alistipes_putredinis	2.0	Oxygen-independent coproporphyrinogen-III oxidase-like protein	16.889217106721276	Germany	UHGG		1.3.99.-
GUT_GENOME095971_01976	GUT_GENOME095971_5	797851	Alistipes_putredinis	2.0	Oxygen-independent coproporphyrinogen-III oxidase-like protein	12.59546733039842	Kazakhstan	UHGG		1.3.99.-
GUT_GENOME095971_01977	GUT_GENOME095971_5	800627	Alistipes_putredinis	3.0	hypothetical protein	12.30380658225729	China	UHGG	G
GUT_GENOME095971_01977	GUT_GENOME095971_5	800627	Alistipes_putredinis	9.0	hypothetical protein	8.34821682706029	Finland	UHGG	G
GUT_GENOME095971_01977	GUT_GENOME095971_5	800622	Alistipes_putredinis	6.0	hypothetical protein	7.003963786249303	UK	UHGG	G
GUT_GENOME095971_02038	GUT_GENOME095971_5	869174	Alistipes_putredinis	6.0	Dipeptidyl aminopeptidase 4	9.28174428129035	China	UHGG	EU	3.4.14.5
GUT_GENOME095971_02046	GUT_GENOME095971_5	874768	Alistipes_putredinis	7.0	hypothetical protein	10.48015672833664	Denmark	UHGG
GUT_GENOME095971_02046	GUT_GENOME095971_5	874856	Alistipes_putredinis	2.0	hypothetical protein	17.500102973521553	Fiji	UHGG
GUT_GENOME095971_02046	GUT_GENOME095971_5	874856	Alistipes_putredinis	5.0	hypothetical protein	13.30527894181676	France	UHGG
GUT_GENOME095971_02046	GUT_GENOME095971_5	874856	Alistipes_putredinis	4.0	hypothetical protein	15.670435879215244	Germany	UHGG
GUT_GENOME095971_02046	GUT_GENOME095971_5	874768	Alistipes_putredinis	10.0	hypothetical protein	8.321388613179662	Netherlands	UHGG
GUT_GENOME095971_02046	GUT_GENOME095971_5	874838	Alistipes_putredinis	3.0	hypothetical protein	19.91768234212718	Spain	UHGG
GUT_GENOME095971_02046	GUT_GENOME095971_5	874770	Alistipes_putredinis	5.0	hypothetical protein	14.659261299995658	Sweden	UHGG
GUT_GENOME095971_02046	GUT_GENOME095971_5	874768	Alistipes_putredinis	7.0	hypothetical protein	10.042974877937064	US	UHGG
GUT_GENOME095971_02362	GUT_GENOME095971_5	1155631	Alistipes_putredinis	11.0	hypothetical protein	7.5053589951164765	Germany	UHGG
GUT_GENOME095971_02362	GUT_GENOME095971_5	1155631	Alistipes_putredinis	6.0	hypothetical protein	12.603859546044168	Netherlands	UHGG
GUT_GENOME140074_00025	GUT_GENOME140074_1	28728	Faecalibacterium_prausnitzii_D	2.0	Prolipoprotein diacylglyceryl transferase	13.011913022859352	Austria	UHGG	M	2.4.99.-
GUT_GENOME140074_00237	GUT_GENOME140074_1	261540	Faecalibacterium_prausnitzii_D	2.0	hypothetical protein	6.465558266454761	Fiji	UHGG	E
GUT_GENOME140074_00239	GUT_GENOME140074_1	262939	Faecalibacterium_prausnitzii_D	2.0	hypothetical protein	9.373018684340911	Fiji	UHGG
GUT_GENOME140074_00242	GUT_GENOME140074_1	265086	Faecalibacterium_prausnitzii_D	2.0	hypothetical protein	11.096990202687447	Fiji	UHGG	S
GUT_GENOME140074_00246	GUT_GENOME140074_1	269675	Faecalibacterium_prausnitzii_D	2.0	Transcriptional regulator LytR	8.691934076071814	Fiji	UHGG	K
GUT_GENOME140074_00248	GUT_GENOME140074_1	271040	Faecalibacterium_prausnitzii_D	2.0	Nicotinate-nucleotide adenylyltransferase	7.581412189782991	Fiji	UHGG	H	2.7.7.18
GUT_GENOME140074_00335	GUT_GENOME140074_1	368646	Faecalibacterium_prausnitzii_D	1.0	ATP synthase subunit c%2C sodium ion specific	12.154263410194318	China	UHGG	C
GUT_GENOME140074_00336	GUT_GENOME140074_1	369184	Faecalibacterium_prausnitzii_D	1.0	ATP synthase subunit a	60.86335712054732	China	UHGG	C
GUT_GENOME140074_00342	GUT_GENOME140074_1	374537	Faecalibacterium_prausnitzii_D	1.0	hypothetical protein	27.96135977738993	China	UHGG	EG
GUT_GENOME140074_00552	GUT_GENOME140074_2	129791	Faecalibacterium_prausnitzii_D	1.0	Cytosol non-specific dipeptidase	138.59831322401794	Austria	UHGG	E	3.4.13.18
GUT_GENOME140074_00552	GUT_GENOME140074_2	129793	Faecalibacterium_prausnitzii_D	1.0	Cytosol non-specific dipeptidase	93.71450014613464	Denmark	UHGG	E	3.4.13.18
GUT_GENOME140074_00552	GUT_GENOME140074_2	130040	Faecalibacterium_prausnitzii_D	3.0	Cytosol non-specific dipeptidase	8.066683471761856	Fiji	UHGG	E	3.4.13.18
GUT_GENOME140074_00552	GUT_GENOME140074_2	129779	Faecalibacterium_prausnitzii_D	1.0	Cytosol non-specific dipeptidase	131.4399792324899	Finland	UHGG	E	3.4.13.18
GUT_GENOME140074_00552	GUT_GENOME140074_2	129791	Faecalibacterium_prausnitzii_D	1.0	Cytosol non-specific dipeptidase	137.86297620349384	Germany	UHGG	E	3.4.13.18
GUT_GENOME140074_00552	GUT_GENOME140074_2	129791	Faecalibacterium_prausnitzii_D	1.0	Cytosol non-specific dipeptidase	198.83915567409133	Israel	UHGG	E	3.4.13.18
GUT_GENOME140074_00552	GUT_GENOME140074_2	129791	Faecalibacterium_prausnitzii_D	1.0	Cytosol non-specific dipeptidase	169.34350397544887	Netherlands	UHGG	E	3.4.13.18
GUT_GENOME140074_00552	GUT_GENOME140074_2	129806	Faecalibacterium_prausnitzii_D	3.0	Cytosol non-specific dipeptidase	14.70479756772615	Spain	UHGG	E	3.4.13.18
GUT_GENOME140074_00552	GUT_GENOME140074_2	129791	Faecalibacterium_prausnitzii_D	1.0	Cytosol non-specific dipeptidase	213.0264697810316	Sweden	UHGG	E	3.4.13.18
GUT_GENOME140074_00552	GUT_GENOME140074_2	129793	Faecalibacterium_prausnitzii_D	1.0	Cytosol non-specific dipeptidase	194.5851207119665	US	UHGG	E	3.4.13.18
GUT_GENOME140074_00554	GUT_GENOME140074_2	132439	Faecalibacterium_prausnitzii_D	3.0	hypothetical protein	6.163577615200947	Fiji	UHGG
GUT_GENOME140074_00601	GUT_GENOME140074_2	186543	Faecalibacterium_prausnitzii_D	5.0	hypothetical protein	7.449187719580617	China	UHGG	S
GUT_GENOME140074_00601	GUT_GENOME140074_2	187198	Faecalibacterium_prausnitzii_D	3.0	hypothetical protein	17.160295985017967	Finland	UHGG	S
GUT_GENOME140074_00820	GUT_GENOME140074_3	76062	Faecalibacterium_prausnitzii_D	1.0	hypothetical protein	15.35401651327725	Fiji	UHGG	K
GUT_GENOME140074_00829	GUT_GENOME140074_3	86900	Faecalibacterium_prausnitzii_D	2.0	Erythronate-4-phosphate dehydrogenase	7.306353435540053	Netherlands	UHGG	C	1.1.1.290
GUT_GENOME140074_00830	GUT_GENOME140074_3	87628	Faecalibacterium_prausnitzii_D	4.0	L-aspartate dehydrogenase	11.200906191699673	Finland	UHGG	S	1.4.1.21
GUT_GENOME140074_00830	GUT_GENOME140074_3	87587	Faecalibacterium_prausnitzii_D	2.0	L-aspartate dehydrogenase	13.569838206152886	Netherlands	UHGG	S	1.4.1.21
GUT_GENOME140074_00983	GUT_GENOME140074_3	201204	Faecalibacterium_prausnitzii_D	4.0	NAD kinase	10.818739954956968	Spain	UHGG	H	2.7.1.23
GUT_GENOME140074_00985	GUT_GENOME140074_3	203434	Faecalibacterium_prausnitzii_D	4.0	1-deoxy-D-xylulose-5-phosphate synthase	13.045164879168968	Spain	UHGG	H	2.2.1.7
GUT_GENOME140074_00987	GUT_GENOME140074_3	204725	Faecalibacterium_prausnitzii_D	4.0	Farnesyl diphosphate synthase	8.146963557980335	Spain	UHGG	H	2.5.1.10
GUT_GENOME140074_01204	GUT_GENOME140074_4	108980	Faecalibacterium_prausnitzii_D	4.0	hypothetical protein	13.36718432717804	China	UHGG
GUT_GENOME140074_01213	GUT_GENOME140074_4	117059	Faecalibacterium_prausnitzii_D	2.0	hypothetical protein	8.210878708685664	US	UHGG
GUT_GENOME140074_01231	GUT_GENOME140074_4	135389	Faecalibacterium_prausnitzii_D	5.0	HTH-type transcriptional activator RhaR	8.9750751516477	Finland	UHGG	K
GUT_GENOME140074_01232	GUT_GENOME140074_4	135866	Faecalibacterium_prausnitzii_D	5.0	hypothetical protein	10.353886028964006	Finland	UHGG
GUT_GENOME140074_01362	GUT_GENOME140074_4	265806	Faecalibacterium_prausnitzii_D	2.0	hypothetical protein	13.832169633046528	Sweden	UHGG	C
GUT_GENOME140074_01611	GUT_GENOME140074_6	28213	Faecalibacterium_prausnitzii_D	3.0	Vitamin B12 import ATP-binding protein BtuD	19.91008683441406	China	UHGG		3.6.3.33
GUT_GENOME140074_01727	GUT_GENOME140074_6	138349	Faecalibacterium_prausnitzii_D	2.0	Macrolide export ATP-binding/permease protein MacB	25.508611729620178	China	UHGG	V	3.6.3.-
GUT_GENOME140074_01728	GUT_GENOME140074_6	139092	Faecalibacterium_prausnitzii_D	2.0	Macrolide export ATP-binding/permease protein MacB	31.8441994358463	China	UHGG	V	3.6.3.-
GUT_GENOME140074_01729	GUT_GENOME140074_6	139793	Faecalibacterium_prausnitzii_D	2.0	hypothetical protein	40.0085339881155	China	UHGG	M
GUT_GENOME140074_01729	GUT_GENOME140074_6	139993	Faecalibacterium_prausnitzii_D	1.0	hypothetical protein	71.15197520298888	Spain	UHGG	M
GUT_GENOME140074_01914	GUT_GENOME140074_7	127154	Faecalibacterium_prausnitzii_D	2.0	hypothetical protein	34.98182945511304	Spain	UHGG
GUT_GENOME140074_02040	GUT_GENOME140074_8	97460	Faecalibacterium_prausnitzii_D	2.0	hypothetical protein	19.33891349852796	Finland	UHGG
GUT_GENOME140074_02041	GUT_GENOME140074_8	97491	Faecalibacterium_prausnitzii_D	2.0	hypothetical protein	10.402638212842112	Finland	UHGG
GUT_GENOME142522_00211	GUT_GENOME142522_1	277240	Bifidobacterium_adolescentis	1.0	hypothetical protein	230.96637877938065	Austria	UHGG
GUT_GENOME142522_00211	GUT_GENOME142522_1	277280	Bifidobacterium_adolescentis	1.0	hypothetical protein	124.02494921640584	China	UHGG
GUT_GENOME142522_00211	GUT_GENOME142522_1	277175	Bifidobacterium_adolescentis	1.0	hypothetical protein	263.195557460584	Denmark	UHGG
GUT_GENOME142522_00211	GUT_GENOME142522_1	277192	Bifidobacterium_adolescentis	1.0	hypothetical protein	15.895826767371403	Estonia	UHGG
GUT_GENOME142522_00211	GUT_GENOME142522_1	277327	Bifidobacterium_adolescentis	1.0	hypothetical protein	41.68379262027015	Fiji	UHGG
GUT_GENOME142522_00211	GUT_GENOME142522_1	276617	Bifidobacterium_adolescentis	1.0	hypothetical protein	74.05400394481342	Finland	UHGG
GUT_GENOME142522_00211	GUT_GENOME142522_1	277280	Bifidobacterium_adolescentis	1.0	hypothetical protein	190.7865771684461	Germany	UHGG
GUT_GENOME142522_00211	GUT_GENOME142522_1	277280	Bifidobacterium_adolescentis	1.0	hypothetical protein	51.548252230218615	Israel	UHGG
GUT_GENOME142522_00211	GUT_GENOME142522_1	277327	Bifidobacterium_adolescentis	1.0	hypothetical protein	12.00591793194911	Kazakhstan	UHGG
GUT_GENOME142522_00211	GUT_GENOME142522_1	277325	Bifidobacterium_adolescentis	1.0	hypothetical protein	32.93744184158215	Mongolia_NW	UHGG
GUT_GENOME142522_00211	GUT_GENOME142522_1	277280	Bifidobacterium_adolescentis	1.0	hypothetical protein	147.41464373316842	Netherlands	UHGG
GUT_GENOME142522_00211	GUT_GENOME142522_1	277240	Bifidobacterium_adolescentis	1.0	hypothetical protein	92.07464367010456	Spain	UHGG
GUT_GENOME142522_00211	GUT_GENOME142522_1	277224	Bifidobacterium_adolescentis	1.0	hypothetical protein	183.86033929772577	Sweden	UHGG
GUT_GENOME142522_00211	GUT_GENOME142522_1	277325	Bifidobacterium_adolescentis	1.0	hypothetical protein	79.72225878990164	US	UHGG
GUT_GENOME142522_01258	GUT_GENOME142522_1	1447778	Bifidobacterium_adolescentis	2.0	hypothetical protein	8.29486940305912	Fiji	UHGG
GUT_GENOME142522_01625	GUT_GENOME142522_1	1900047	Bifidobacterium_adolescentis	2.0	hypothetical protein	19.89999941592057	Finland	UHGG
GUT_GENOME143505_00117	GUT_GENOME143505_1	165315	Bacteroides_B_dorei	4.0	hypothetical protein	8.016205861308666	Fiji	UHGG
GUT_GENOME143505_00117	GUT_GENOME143505_1	165333	Bacteroides_B_dorei	4.0	hypothetical protein	6.778766740542789	Spain	UHGG
GUT_GENOME143505_00719	GUT_GENOME143505_1	1019045	Bacteroides_B_dorei	4.0	hypothetical protein	13.134322834868255	Denmark	UHGG
GUT_GENOME143505_00751	GUT_GENOME143505_1	1071257	Bacteroides_B_dorei	4.0	ATP-dependent RecD-like DNA helicase	12.750179655874582	Denmark	UHGG	IL	3.6.4.12
GUT_GENOME143505_00964	GUT_GENOME143505_1	1329600	Bacteroides_B_dorei	1.0	hypothetical protein	82.23369064650967	Austria	UHGG
GUT_GENOME143505_00964	GUT_GENOME143505_1	1329600	Bacteroides_B_dorei	2.0	hypothetical protein	12.549806108519922	China	UHGG
GUT_GENOME143505_00964	GUT_GENOME143505_1	1329384	Bacteroides_B_dorei	2.0	hypothetical protein	7.824559964568522	Estonia	UHGG
GUT_GENOME143505_00964	GUT_GENOME143505_1	1329342	Bacteroides_B_dorei	4.0	hypothetical protein	8.102347946496304	Finland	UHGG
GUT_GENOME143505_00964	GUT_GENOME143505_1	1329600	Bacteroides_B_dorei	1.0	hypothetical protein	60.798976535639575	France	UHGG
GUT_GENOME143505_00964	GUT_GENOME143505_1	1329405	Bacteroides_B_dorei	3.0	hypothetical protein	10.46619952698871	Germany	UHGG
GUT_GENOME143505_00964	GUT_GENOME143505_1	1329729	Bacteroides_B_dorei	1.0	hypothetical protein	85.25535300798403	Israel	UHGG
GUT_GENOME143505_00964	GUT_GENOME143505_1	1329866	Bacteroides_B_dorei	3.0	hypothetical protein	10.681005515305396	Netherlands	UHGG
GUT_GENOME143505_00964	GUT_GENOME143505_1	1329729	Bacteroides_B_dorei	2.0	hypothetical protein	84.06391329524375	Spain	UHGG
GUT_GENOME143505_00964	GUT_GENOME143505_1	1329477	Bacteroides_B_dorei	2.0	hypothetical protein	20.78022128574647	Sweden	UHGG
GUT_GENOME143505_00964	GUT_GENOME143505_1	1329863	Bacteroides_B_dorei	2.0	hypothetical protein	18.72568132823034	UK	UHGG
GUT_GENOME143505_00964	GUT_GENOME143505_1	1329600	Bacteroides_B_dorei	1.0	hypothetical protein	85.51036730439706	US	UHGG
GUT_GENOME143505_00965	GUT_GENOME143505_1	1330325	Bacteroides_B_dorei	1.0	hypothetical protein	6.873668843847949	France	UHGG	S
GUT_GENOME143505_00965	GUT_GENOME143505_1	1330338	Bacteroides_B_dorei	1.0	hypothetical protein	12.21873943745888	US	UHGG	S
GUT_GENOME143505_01705	GUT_GENOME143505_1	2200575	Bacteroides_B_dorei	2.0	Thiamine-monophosphate kinase	16.42883526664813	Kazakhstan	UHGG	H	2.7.4.16
GUT_GENOME143505_01725	GUT_GENOME143505_1	2221662	Bacteroides_B_dorei	2.0	Vitamin B12 import ATP-binding protein BtuD	16.325831494854636	Kazakhstan	UHGG	V	3.6.3.33
GUT_GENOME143505_01726	GUT_GENOME143505_1	2222723	Bacteroides_B_dorei	2.0	hypothetical protein	16.429262179857645	Fiji	UHGG	S
GUT_GENOME143505_01726	GUT_GENOME143505_1	2222663	Bacteroides_B_dorei	1.0	hypothetical protein	55.076292112383214	Netherlands	UHGG	S
GUT_GENOME143505_01726	GUT_GENOME143505_1	2222654	Bacteroides_B_dorei	1.0	hypothetical protein	101.36824743873744	Spain	UHGG	S
GUT_GENOME143505_01726	GUT_GENOME143505_1	2222930	Bacteroides_B_dorei	2.0	hypothetical protein	20.50136594939948	US	UHGG	S
GUT_GENOME143505_01902	GUT_GENOME143505_1	2479315	Bacteroides_B_dorei	1.0	Beta-galactosidase	33.797659755424675	China	UHGG		3.2.1.23
GUT_GENOME143505_01902	GUT_GENOME143505_1	2479315	Bacteroides_B_dorei	1.0	Beta-galactosidase	17.545300314838663	Estonia	UHGG		3.2.1.23
GUT_GENOME143505_01902	GUT_GENOME143505_1	2476826	Bacteroides_B_dorei	1.0	Beta-galactosidase	39.10226159231846	Fiji	UHGG		3.2.1.23
GUT_GENOME143505_01902	GUT_GENOME143505_1	2479103	Bacteroides_B_dorei	2.0	Beta-galactosidase	19.79714861513513	France	UHGG		3.2.1.23
GUT_GENOME143505_01902	GUT_GENOME143505_1	2478388	Bacteroides_B_dorei	1.0	Beta-galactosidase	16.75112528633457	Kazakhstan	UHGG		3.2.1.23
GUT_GENOME143505_01902	GUT_GENOME143505_1	2479315	Bacteroides_B_dorei	1.0	Beta-galactosidase	26.563859415859323	UK	UHGG		3.2.1.23
GUT_GENOME143505_01905	GUT_GENOME143505_1	2484860	Bacteroides_B_dorei	1.0	hypothetical protein	47.25966751761797	China	UHGG
GUT_GENOME143505_01905	GUT_GENOME143505_1	2484860	Bacteroides_B_dorei	1.0	hypothetical protein	17.14947834949246	Estonia	UHGG
GUT_GENOME143505_01905	GUT_GENOME143505_1	2484954	Bacteroides_B_dorei	2.0	hypothetical protein	15.28450064187421	France	UHGG
GUT_GENOME143505_01905	GUT_GENOME143505_1	2484708	Bacteroides_B_dorei	1.0	hypothetical protein	19.894361882029138	Kazakhstan	UHGG
GUT_GENOME143505_01905	GUT_GENOME143505_1	2484860	Bacteroides_B_dorei	1.0	hypothetical protein	30.023135841978963	UK	UHGG
GUT_GENOME143505_01906	GUT_GENOME143505_1	2486463	Bacteroides_B_dorei	1.0	hypothetical protein	80.86696995250736	China	UHGG
GUT_GENOME143505_01906	GUT_GENOME143505_1	2486203	Bacteroides_B_dorei	1.0	hypothetical protein	34.72537051180032	Denmark	UHGG
GUT_GENOME143505_01906	GUT_GENOME143505_1	2486130	Bacteroides_B_dorei	1.0	hypothetical protein	42.08988553109824	Estonia	UHGG
GUT_GENOME143505_01906	GUT_GENOME143505_1	2486395	Bacteroides_B_dorei	1.0	hypothetical protein	27.14673039325525	Fiji	UHGG
GUT_GENOME143505_01906	GUT_GENOME143505_1	2486130	Bacteroides_B_dorei	1.0	hypothetical protein	33.628789217269265	Finland	UHGG
GUT_GENOME143505_01906	GUT_GENOME143505_1	2486686	Bacteroides_B_dorei	2.0	hypothetical protein	35.38789476605564	France	UHGG
GUT_GENOME143505_01906	GUT_GENOME143505_1	2485257	Bacteroides_B_dorei	1.0	hypothetical protein	19.349893981662767	Kazakhstan	UHGG
GUT_GENOME143505_01906	GUT_GENOME143505_1	2486130	Bacteroides_B_dorei	2.0	hypothetical protein	38.04629086563812	Netherlands	UHGG
GUT_GENOME143505_01906	GUT_GENOME143505_1	2486203	Bacteroides_B_dorei	1.0	hypothetical protein	35.55257406938189	Sweden	UHGG
GUT_GENOME143505_01906	GUT_GENOME143505_1	2485755	Bacteroides_B_dorei	1.0	hypothetical protein	44.165962384353946	UK	UHGG
GUT_GENOME143505_01907	GUT_GENOME143505_1	2486840	Bacteroides_B_dorei	1.0	hypothetical protein	13.796323520334427	China	UHGG	Q
GUT_GENOME143505_01907	GUT_GENOME143505_1	2486899	Bacteroides_B_dorei	1.0	hypothetical protein	7.7625383823564595	Denmark	UHGG	Q
GUT_GENOME143505_01907	GUT_GENOME143505_1	2486840	Bacteroides_B_dorei	1.0	hypothetical protein	11.499072280397282	Estonia	UHGG	Q
GUT_GENOME143505_01907	GUT_GENOME143505_1	2486840	Bacteroides_B_dorei	1.0	hypothetical protein	11.899765350232371	Finland	UHGG	Q
GUT_GENOME143505_01907	GUT_GENOME143505_1	2486840	Bacteroides_B_dorei	2.0	hypothetical protein	25.01433042121779	France	UHGG	Q
GUT_GENOME143505_01907	GUT_GENOME143505_1	2486881	Bacteroides_B_dorei	1.0	hypothetical protein	7.283168603169154	Kazakhstan	UHGG	Q
GUT_GENOME143505_01907	GUT_GENOME143505_1	2486871	Bacteroides_B_dorei	2.0	hypothetical protein	32.34892103424389	Netherlands	UHGG	Q
GUT_GENOME143505_01907	GUT_GENOME143505_1	2486881	Bacteroides_B_dorei	1.0	hypothetical protein	16.737124826921246	Sweden	UHGG	Q
GUT_GENOME143505_01907	GUT_GENOME143505_1	2486871	Bacteroides_B_dorei	1.0	hypothetical protein	40.40776995036701	UK	UHGG	Q
GUT_GENOME143505_01908	GUT_GENOME143505_1	2488498	Bacteroides_B_dorei	2.0	hypothetical protein	17.684391929203247	Netherlands	UHGG	EG
GUT_GENOME143505_01908	GUT_GENOME143505_1	2488498	Bacteroides_B_dorei	1.0	hypothetical protein	6.803702949559147	Sweden	UHGG	EG
GUT_GENOME143505_01908	GUT_GENOME143505_1	2488498	Bacteroides_B_dorei	1.0	hypothetical protein	16.89663747060568	UK	UHGG	EG
GUT_GENOME143505_02177	GUT_GENOME143505_1	2790200	Bacteroides_B_dorei	4.0	hypothetical protein	6.4930386259662125	Austria	UHGG
GUT_GENOME143505_02178	GUT_GENOME143505_1	2791494	Bacteroides_B_dorei	4.0	hypothetical protein	7.855086821403695	Austria	UHGG
GUT_GENOME143505_02183	GUT_GENOME143505_1	2799753	Bacteroides_B_dorei	3.0	hypothetical protein	8.24764990696859	Fiji	UHGG
GUT_GENOME143505_02191	GUT_GENOME143505_1	2813168	Bacteroides_B_dorei	3.0	putative ABC transporter ATP-binding protein YheS	9.632913605820372	Fiji	UHGG
GUT_GENOME143505_02370	GUT_GENOME143505_1	3045594	Bacteroides_B_dorei	5.0	Isochorismate synthase MenF	6.44132389121211	Fiji	UHGG	EH	5.4.4.2
GUT_GENOME143505_02371	GUT_GENOME143505_1	3046548	Bacteroides_B_dorei	5.0	hypothetical protein	7.736076352236465	Fiji	UHGG	EH
GUT_GENOME143505_02372	GUT_GENOME143505_1	3047628	Bacteroides_B_dorei	5.0	hypothetical protein	6.781460875819374	Fiji	UHGG
GUT_GENOME143505_02377	GUT_GENOME143505_1	3052732	Bacteroides_B_dorei	5.0	Phosphoribosyl 1%2C2-cyclic phosphate phosphodiesterase	7.063559063878512	Fiji	UHGG		3.1.4.55
GUT_GENOME143505_02592	GUT_GENOME143505_1	3297265	Bacteroides_B_dorei	3.0	hypothetical protein	11.4651983443285	Austria	UHGG
GUT_GENOME143505_02849	GUT_GENOME143505_1	3538615	Bacteroides_B_dorei	2.0	Zinc-transporting ATPase	9.604486784759468	Austria	UHGG		3.6.3.5
GUT_GENOME143505_02849	GUT_GENOME143505_1	3538615	Bacteroides_B_dorei	3.0	Zinc-transporting ATPase	5.99490401171531	Kazakhstan	UHGG		3.6.3.5
GUT_GENOME143505_02858	GUT_GENOME143505_1	3546868	Bacteroides_B_dorei	2.0	hypothetical protein	9.64904889143022	Austria	UHGG	V
GUT_GENOME143505_02858	GUT_GENOME143505_1	3547395	Bacteroides_B_dorei	1.0	hypothetical protein	10.88603987421418	Germany	UHGG	V
GUT_GENOME143505_02860	GUT_GENOME143505_1	3548479	Bacteroides_B_dorei	2.0	hypothetical protein	13.070903191858903	Austria	UHGG	S
GUT_GENOME143505_02860	GUT_GENOME143505_1	3548479	Bacteroides_B_dorei	2.0	hypothetical protein	11.847301774830932	Denmark	UHGG	S
GUT_GENOME143505_02860	GUT_GENOME143505_1	3548479	Bacteroides_B_dorei	1.0	hypothetical protein	12.122946651452937	Germany	UHGG	S
GUT_GENOME143505_02860	GUT_GENOME143505_1	3548479	Bacteroides_B_dorei	3.0	hypothetical protein	9.145183229895832	Spain	UHGG	S
GUT_GENOME143505_02863	GUT_GENOME143505_1	3550307	Bacteroides_B_dorei	2.0	Septum formation protein Maf	16.90458759907976	Austria	UHGG	D
GUT_GENOME143505_02863	GUT_GENOME143505_1	3550307	Bacteroides_B_dorei	1.0	Septum formation protein Maf	13.092611849889188	Germany	UHGG	D
GUT_GENOME143505_02865	GUT_GENOME143505_1	3551635	Bacteroides_B_dorei	2.0	hypothetical protein	18.71774822209784	Austria	UHGG
GUT_GENOME143505_02865	GUT_GENOME143505_1	3552301	Bacteroides_B_dorei	1.0	hypothetical protein	34.07906363039193	Germany	UHGG
GUT_GENOME143505_02865	GUT_GENOME143505_1	3552301	Bacteroides_B_dorei	3.0	hypothetical protein	6.881770538199306	Kazakhstan	UHGG
GUT_GENOME143505_02867	GUT_GENOME143505_1	3553584	Bacteroides_B_dorei	2.0	sugar efflux transporter	16.169467939572165	Austria	UHGG
GUT_GENOME143505_02867	GUT_GENOME143505_1	3553460	Bacteroides_B_dorei	2.0	sugar efflux transporter	14.604328850525947	Denmark	UHGG
GUT_GENOME143505_02867	GUT_GENOME143505_1	3553584	Bacteroides_B_dorei	2.0	sugar efflux transporter	15.046263660752755	Finland	UHGG
GUT_GENOME143505_02867	GUT_GENOME143505_1	3553584	Bacteroides_B_dorei	1.0	sugar efflux transporter	31.322560269181604	Germany	UHGG
GUT_GENOME143505_02867	GUT_GENOME143505_1	3553584	Bacteroides_B_dorei	3.0	sugar efflux transporter	6.270968900260377	Kazakhstan	UHGG
GUT_GENOME143505_02867	GUT_GENOME143505_1	3553460	Bacteroides_B_dorei	3.0	sugar efflux transporter	15.32228154246746	Spain	UHGG
GUT_GENOME143505_02867	GUT_GENOME143505_1	3553584	Bacteroides_B_dorei	3.0	sugar efflux transporter	20.649647471466405	Sweden	UHGG
GUT_GENOME143505_02868	GUT_GENOME143505_1	3554853	Bacteroides_B_dorei	1.0	Thiol-disulfide oxidoreductase ResA	33.33460722244401	Germany	UHGG
GUT_GENOME143505_02899	GUT_GENOME143505_1	3588001	Bacteroides_B_dorei	3.0	hypothetical protein	14.228422043495252	Finland	UHGG
GUT_GENOME143505_02905	GUT_GENOME143505_1	3592694	Bacteroides_B_dorei	3.0	Methionine synthase	13.82625404939723	Denmark	UHGG		2.1.1.13
GUT_GENOME143505_02905	GUT_GENOME143505_1	3594792	Bacteroides_B_dorei	3.0	Methionine synthase	6.96901851793603	Finland	UHGG		2.1.1.13
GUT_GENOME143505_02905	GUT_GENOME143505_1	3592349	Bacteroides_B_dorei	2.0	Methionine synthase	19.800853766543288	Germany	UHGG		2.1.1.13
GUT_GENOME143505_02905	GUT_GENOME143505_1	3594732	Bacteroides_B_dorei	4.0	Methionine synthase	15.9241628390475	Sweden	UHGG		2.1.1.13
GUT_GENOME143505_02906	GUT_GENOME143505_1	3595304	Bacteroides_B_dorei	3.0	hypothetical protein	7.95682449198917	Finland	UHGG	JM
GUT_GENOME143712_00214	GUT_GENOME143712_1	221468	Agathobacter_rectalis	5.0	hypothetical protein	8.6820224168847	China	UHGG	S
GUT_GENOME143712_00215	GUT_GENOME143712_1	221762	Agathobacter_rectalis	5.0	Coenzyme PQQ synthesis protein E	10.410550732397144	China	UHGG
GUT_GENOME143712_00217	GUT_GENOME143712_1	224992	Agathobacter_rectalis	5.0	Ribosomal RNA small subunit methyltransferase A	9.530920159181496	China	UHGG		2.1.1.182
GUT_GENOME143712_00218	GUT_GENOME143712_1	225273	Agathobacter_rectalis	5.0	hypothetical protein	9.525483458774469	China	UHGG	G
GUT_GENOME143712_00408	GUT_GENOME143712_1	405161	Agathobacter_rectalis	4.0	UDP-N-acetylmuramate--L-alanine ligase	6.860163271969815	Denmark	UHGG		6.3.2.8
GUT_GENOME143712_00409	GUT_GENOME143712_1	406884	Agathobacter_rectalis	4.0	Glucose-1-phosphate adenylyltransferase	8.7444262441538	Denmark	UHGG		2.7.7.27
GUT_GENOME143712_00410	GUT_GENOME143712_1	407273	Agathobacter_rectalis	4.0	Glucose-1-phosphate adenylyltransferase	10.29792517433498	Denmark	UHGG	G	2.7.7.27
GUT_GENOME143712_00416	GUT_GENOME143712_1	416111	Agathobacter_rectalis	5.0	hypothetical protein	7.469896756335819	Israel	UHGG
GUT_GENOME143712_00418	GUT_GENOME143712_1	417944	Agathobacter_rectalis	5.0	UDP-N-acetylglucosamine 1-carboxyvinyltransferase 2	9.906956096352628	Israel	UHGG		2.5.1.7
GUT_GENOME143712_00420	GUT_GENOME143712_1	420336	Agathobacter_rectalis	5.0	S-adenosylmethionine synthase	9.59040925393182	Israel	UHGG		2.5.1.6
GUT_GENOME143712_00421	GUT_GENOME143712_1	421760	Agathobacter_rectalis	5.0	Response regulator ArlR	9.279996221305886	Israel	UHGG	KT
GUT_GENOME143712_00475	GUT_GENOME143712_1	490103	Agathobacter_rectalis	2.0	hypothetical protein	40.0413979635877	Madagascar	UHGG
GUT_GENOME143712_00476	GUT_GENOME143712_1	493103	Agathobacter_rectalis	3.0	tRNA(Ile)-lysidine synthase	6.485238207691944	China	UHGG	D	6.3.4.19
GUT_GENOME143712_00478	GUT_GENOME143712_1	495532	Agathobacter_rectalis	3.0	ATP-dependent zinc metalloprotease FtsH	12.97277447179498	China	UHGG	O	3.4.24.-
GUT_GENOME143712_00480	GUT_GENOME143712_1	498228	Agathobacter_rectalis	3.0	hypothetical protein	21.6279875759758	China	UHGG
GUT_GENOME143712_00482	GUT_GENOME143712_1	500268	Agathobacter_rectalis	3.0	4-alpha-glucanotransferase	6.831172128396313	China	UHGG		2.4.1.25
GUT_GENOME143712_00483	GUT_GENOME143712_1	500927	Agathobacter_rectalis	3.0	4-alpha-glucanotransferase	7.509997541390422	China	UHGG		2.4.1.25
GUT_GENOME143712_00489	GUT_GENOME143712_1	507878	Agathobacter_rectalis	2.0	hypothetical protein	16.94135706167359	Mongolia_NW	UHGG	S
GUT_GENOME143712_00491	GUT_GENOME143712_1	510431	Agathobacter_rectalis	2.0	hypothetical protein	21.612460533647333	Mongolia_NW	UHGG
GUT_GENOME143712_00497	GUT_GENOME143712_1	516694	Agathobacter_rectalis	2.0	Peptide chain release factor 3	53.16128012408712	Estonia	UHGG
GUT_GENOME143712_00497	GUT_GENOME143712_1	517720	Agathobacter_rectalis	2.0	Peptide chain release factor 3	11.725351350935725	Mongolia_NW	UHGG
GUT_GENOME143712_00498	GUT_GENOME143712_1	520304	Agathobacter_rectalis	2.0	Aspartate aminotransferase	54.151672838721936	Estonia	UHGG		2.6.1.1
GUT_GENOME143712_00591	GUT_GENOME143712_1	604482	Agathobacter_rectalis	1.0	hypothetical protein	55.68404772511155	Estonia	UHGG
GUT_GENOME143712_00592	GUT_GENOME143712_1	605547	Agathobacter_rectalis	1.0	putative FMN/FAD exporter YeeO	27.652207569518467	Estonia	UHGG
GUT_GENOME143712_00593	GUT_GENOME143712_1	607081	Agathobacter_rectalis	1.0	Undecaprenol kinase	23.697925399122816	Estonia	UHGG		2.7.1.66
GUT_GENOME143712_00620	GUT_GENOME143712_1	633317	Agathobacter_rectalis	5.0	ATP-dependent zinc metalloprotease FtsH 4	8.000740987580958	Denmark	UHGG		3.4.24.-
GUT_GENOME143712_00620	GUT_GENOME143712_1	634732	Agathobacter_rectalis	4.0	ATP-dependent zinc metalloprotease FtsH 4	10.108546055729862	Israel	UHGG		3.4.24.-
GUT_GENOME143712_00620	GUT_GENOME143712_1	634732	Agathobacter_rectalis	4.0	ATP-dependent zinc metalloprotease FtsH 4	11.336849847808956	Netherlands	UHGG		3.4.24.-
GUT_GENOME143712_00620	GUT_GENOME143712_1	634802	Agathobacter_rectalis	3.0	ATP-dependent zinc metalloprotease FtsH 4	12.290190544823629	US	UHGG		3.4.24.-
GUT_GENOME143712_00621	GUT_GENOME143712_1	635812	Agathobacter_rectalis	3.0	UvrABC system protein C	11.198563809518786	Canada	UHGG
GUT_GENOME143712_00622	GUT_GENOME143712_1	637208	Agathobacter_rectalis	3.0	HPr kinase/phosphorylase	11.727500467333394	Canada	UHGG	T	2.7.11.-
GUT_GENOME143712_00623	GUT_GENOME143712_1	638437	Agathobacter_rectalis	3.0	putative M18 family aminopeptidase 1	9.07435927070517	Canada	UHGG		3.4.11.-
GUT_GENOME143712_00649	GUT_GENOME143712_1	667415	Agathobacter_rectalis	3.0	Homoserine dehydrogenase	6.012728205771117	Canada	UHGG		1.1.1.3
GUT_GENOME143712_00736	GUT_GENOME143712_1	747691	Agathobacter_rectalis	2.0	Glutamine--fructose-6-phosphate aminotransferase [isomerizing]	28.60994991218057	Kazakhstan	UHGG		2.6.1.16
GUT_GENOME143712_00811	GUT_GENOME143712_1	811466	Agathobacter_rectalis	3.0	L-methionine gamma-lyase	28.98937841111276	Madagascar	UHGG		4.4.1.11
GUT_GENOME143712_00812	GUT_GENOME143712_1	811872	Agathobacter_rectalis	3.0	hypothetical protein	28.62437542085308	Madagascar	UHGG
GUT_GENOME143712_01113	GUT_GENOME143712_1	1132252	Agathobacter_rectalis	1.0	putative manganese/zinc-exporting P-type ATPase	29.43305689171192	Kazakhstan	UHGG		3.6.3.-
GUT_GENOME143712_01119	GUT_GENOME143712_1	1139270	Agathobacter_rectalis	1.0	hypothetical protein	8.131042211528783	Kazakhstan	UHGG
GUT_GENOME143712_01124	GUT_GENOME143712_1	1144432	Agathobacter_rectalis	1.0	tRNA-dihydrouridine(16) synthase	8.937899740052712	Kazakhstan	UHGG	J	1.3.1.-
GUT_GENOME143712_01179	GUT_GENOME143712_1	1188036	Agathobacter_rectalis	1.0	hypothetical protein	11.173234299200873	Kazakhstan	UHGG
GUT_GENOME143712_01306	GUT_GENOME143712_1	1327538	Agathobacter_rectalis	2.0	Mini-ribonuclease 3	8.174698980923377	Spain	UHGG	J	3.1.26.-
GUT_GENOME143712_01308	GUT_GENOME143712_1	1329307	Agathobacter_rectalis	1.0	RNA polymerase sigma-H factor	13.071151558676252	Denmark	UHGG
GUT_GENOME143712_01308	GUT_GENOME143712_1	1329307	Agathobacter_rectalis	1.0	RNA polymerase sigma-H factor	7.752077196208703	Israel	UHGG
GUT_GENOME143712_01308	GUT_GENOME143712_1	1329307	Agathobacter_rectalis	2.0	RNA polymerase sigma-H factor	11.837865232146092	Spain	UHGG
GUT_GENOME143712_01308	GUT_GENOME143712_1	1329307	Agathobacter_rectalis	1.0	RNA polymerase sigma-H factor	6.493634795759942	US	UHGG
GUT_GENOME143712_01312	GUT_GENOME143712_1	1332908	Agathobacter_rectalis	2.0	hypothetical protein	6.302776683585394	Austria	UHGG
GUT_GENOME143712_01312	GUT_GENOME143712_1	1332935	Agathobacter_rectalis	6.0	hypothetical protein	8.370547602338831	China	UHGG
GUT_GENOME143712_01312	GUT_GENOME143712_1	1332035	Agathobacter_rectalis	1.0	hypothetical protein	23.97253697883169	Denmark	UHGG
GUT_GENOME143712_01312	GUT_GENOME143712_1	1332908	Agathobacter_rectalis	2.0	hypothetical protein	15.383364177622791	Germany	UHGG
GUT_GENOME143712_01312	GUT_GENOME143712_1	1332035	Agathobacter_rectalis	1.0	hypothetical protein	11.1301206881269	Israel	UHGG
GUT_GENOME143712_01312	GUT_GENOME143712_1	1333019	Agathobacter_rectalis	2.0	hypothetical protein	16.34182694245777	Netherlands	UHGG
GUT_GENOME143712_01312	GUT_GENOME143712_1	1331435	Agathobacter_rectalis	2.0	hypothetical protein	21.248820901794144	Spain	UHGG
GUT_GENOME143712_01312	GUT_GENOME143712_1	1332672	Agathobacter_rectalis	2.0	hypothetical protein	19.91913667688297	Sweden	UHGG
GUT_GENOME143712_01312	GUT_GENOME143712_1	1333095	Agathobacter_rectalis	3.0	hypothetical protein	10.291813988992736	UK	UHGG
GUT_GENOME143712_01312	GUT_GENOME143712_1	1333052	Agathobacter_rectalis	1.0	hypothetical protein	15.831851348439528	US	UHGG
GUT_GENOME143712_01313	GUT_GENOME143712_1	1333189	Agathobacter_rectalis	2.0	hypothetical protein	6.655706774185634	Austria	UHGG
GUT_GENOME143712_01313	GUT_GENOME143712_1	1333529	Agathobacter_rectalis	1.0	hypothetical protein	19.899740157619	Denmark	UHGG
GUT_GENOME143712_01313	GUT_GENOME143712_1	1333528	Agathobacter_rectalis	2.0	hypothetical protein	10.170935739451124	Germany	UHGG
GUT_GENOME143712_01313	GUT_GENOME143712_1	1333529	Agathobacter_rectalis	1.0	hypothetical protein	7.989735992897538	Israel	UHGG
GUT_GENOME143712_01313	GUT_GENOME143712_1	1333528	Agathobacter_rectalis	2.0	hypothetical protein	11.840366922380763	Netherlands	UHGG
GUT_GENOME143712_01313	GUT_GENOME143712_1	1333189	Agathobacter_rectalis	2.0	hypothetical protein	11.750380026210651	Spain	UHGG
GUT_GENOME143712_01313	GUT_GENOME143712_1	1333189	Agathobacter_rectalis	2.0	hypothetical protein	11.412735522958831	Sweden	UHGG
GUT_GENOME143712_01313	GUT_GENOME143712_1	1333399	Agathobacter_rectalis	3.0	hypothetical protein	12.906229193906707	UK	UHGG
GUT_GENOME143712_01313	GUT_GENOME143712_1	1333528	Agathobacter_rectalis	1.0	hypothetical protein	11.801938966076138	US	UHGG
GUT_GENOME143712_01316	GUT_GENOME143712_1	1335194	Agathobacter_rectalis	2.0	Diaminopimelate decarboxylase	7.041231773048043	Austria	UHGG	E	4.1.1.20
GUT_GENOME143712_01316	GUT_GENOME143712_1	1335194	Agathobacter_rectalis	1.0	Diaminopimelate decarboxylase	16.606662977042934	Denmark	UHGG	E	4.1.1.20
GUT_GENOME143712_01316	GUT_GENOME143712_1	1335194	Agathobacter_rectalis	2.0	Diaminopimelate decarboxylase	8.56989480240537	Germany	UHGG	E	4.1.1.20
GUT_GENOME143712_01316	GUT_GENOME143712_1	1335194	Agathobacter_rectalis	1.0	Diaminopimelate decarboxylase	7.741505995556421	Israel	UHGG	E	4.1.1.20
GUT_GENOME143712_01316	GUT_GENOME143712_1	1335194	Agathobacter_rectalis	2.0	Diaminopimelate decarboxylase	10.208175238535196	Netherlands	UHGG	E	4.1.1.20
GUT_GENOME143712_01316	GUT_GENOME143712_1	1335194	Agathobacter_rectalis	2.0	Diaminopimelate decarboxylase	10.76769313021708	Sweden	UHGG	E	4.1.1.20
GUT_GENOME143712_01316	GUT_GENOME143712_1	1335194	Agathobacter_rectalis	1.0	Diaminopimelate decarboxylase	9.597765126156808	US	UHGG	E	4.1.1.20
GUT_GENOME143712_01317	GUT_GENOME143712_1	1337000	Agathobacter_rectalis	2.0	hypothetical protein	10.486585242078991	Austria	UHGG
GUT_GENOME143712_01317	GUT_GENOME143712_1	1336820	Agathobacter_rectalis	1.0	hypothetical protein	14.659520698928633	Denmark	UHGG
GUT_GENOME143712_01317	GUT_GENOME143712_1	1337134	Agathobacter_rectalis	2.0	hypothetical protein	14.87728997083784	Germany	UHGG
GUT_GENOME143712_01317	GUT_GENOME143712_1	1336820	Agathobacter_rectalis	1.0	hypothetical protein	9.112675527314288	Israel	UHGG
GUT_GENOME143712_01317	GUT_GENOME143712_1	1337134	Agathobacter_rectalis	2.0	hypothetical protein	13.291775323732814	Netherlands	UHGG
GUT_GENOME143712_01317	GUT_GENOME143712_1	1337000	Agathobacter_rectalis	2.0	hypothetical protein	15.126901145301808	Spain	UHGG
GUT_GENOME143712_01317	GUT_GENOME143712_1	1337000	Agathobacter_rectalis	2.0	hypothetical protein	15.112640669975558	Sweden	UHGG
GUT_GENOME143712_01317	GUT_GENOME143712_1	1337000	Agathobacter_rectalis	3.0	hypothetical protein	13.491977440856797	UK	UHGG
GUT_GENOME143712_01317	GUT_GENOME143712_1	1337098	Agathobacter_rectalis	1.0	hypothetical protein	10.57452616790475	US	UHGG
GUT_GENOME143712_01319	GUT_GENOME143712_1	1338019	Agathobacter_rectalis	2.0	Fructose-1%2C6-bisphosphatase class 3	12.429908943745517	Austria	UHGG		3.1.3.11
GUT_GENOME143712_01319	GUT_GENOME143712_1	1339160	Agathobacter_rectalis	1.0	Fructose-1%2C6-bisphosphatase class 3	8.469181645532045	Canada	UHGG		3.1.3.11
GUT_GENOME143712_01319	GUT_GENOME143712_1	1339160	Agathobacter_rectalis	1.0	Fructose-1%2C6-bisphosphatase class 3	16.702025153664756	Denmark	UHGG		3.1.3.11
GUT_GENOME143712_01319	GUT_GENOME143712_1	1338825	Agathobacter_rectalis	2.0	Fructose-1%2C6-bisphosphatase class 3	18.31819609663531	Germany	UHGG		3.1.3.11
GUT_GENOME143712_01319	GUT_GENOME143712_1	1339160	Agathobacter_rectalis	1.0	Fructose-1%2C6-bisphosphatase class 3	13.944101688018788	Israel	UHGG		3.1.3.11
GUT_GENOME143712_01319	GUT_GENOME143712_1	1338989	Agathobacter_rectalis	2.0	Fructose-1%2C6-bisphosphatase class 3	17.0833288576658	Netherlands	UHGG		3.1.3.11
GUT_GENOME143712_01319	GUT_GENOME143712_1	1338989	Agathobacter_rectalis	2.0	Fructose-1%2C6-bisphosphatase class 3	16.43974478568522	Spain	UHGG		3.1.3.11
GUT_GENOME143712_01319	GUT_GENOME143712_1	1338989	Agathobacter_rectalis	2.0	Fructose-1%2C6-bisphosphatase class 3	16.37699588241459	Sweden	UHGG		3.1.3.11
GUT_GENOME143712_01319	GUT_GENOME143712_1	1338989	Agathobacter_rectalis	3.0	Fructose-1%2C6-bisphosphatase class 3	16.220609278087178	UK	UHGG		3.1.3.11
GUT_GENOME143712_01319	GUT_GENOME143712_1	1339160	Agathobacter_rectalis	1.0	Fructose-1%2C6-bisphosphatase class 3	13.668546776891384	US	UHGG		3.1.3.11
GUT_GENOME143712_01321	GUT_GENOME143712_1	1340744	Agathobacter_rectalis	1.0	Transcriptional regulatory protein SrrA	15.071971182080198	US	UHGG	T
GUT_GENOME143712_01322	GUT_GENOME143712_1	1342045	Agathobacter_rectalis	2.0	Adaptive-response sensory-kinase SasA	12.011708542246785	Austria	UHGG		2.7.-.-
GUT_GENOME143712_01322	GUT_GENOME143712_1	1342045	Agathobacter_rectalis	1.0	Adaptive-response sensory-kinase SasA	18.04911300272672	Denmark	UHGG		2.7.-.-
GUT_GENOME143712_01322	GUT_GENOME143712_1	1341134	Agathobacter_rectalis	2.0	Adaptive-response sensory-kinase SasA	17.457852949307984	Germany	UHGG		2.7.-.-
GUT_GENOME143712_01322	GUT_GENOME143712_1	1341052	Agathobacter_rectalis	1.0	Adaptive-response sensory-kinase SasA	16.043782205348737	Israel	UHGG		2.7.-.-
GUT_GENOME143712_01322	GUT_GENOME143712_1	1341052	Agathobacter_rectalis	2.0	Adaptive-response sensory-kinase SasA	15.902712694518542	Netherlands	UHGG		2.7.-.-
GUT_GENOME143712_01322	GUT_GENOME143712_1	1342045	Agathobacter_rectalis	2.0	Adaptive-response sensory-kinase SasA	17.121741766817188	Spain	UHGG		2.7.-.-
GUT_GENOME143712_01322	GUT_GENOME143712_1	1342045	Agathobacter_rectalis	2.0	Adaptive-response sensory-kinase SasA	16.15799471113118	Sweden	UHGG		2.7.-.-
GUT_GENOME143712_01322	GUT_GENOME143712_1	1341052	Agathobacter_rectalis	3.0	Adaptive-response sensory-kinase SasA	18.320584027831547	UK	UHGG		2.7.-.-
GUT_GENOME143712_01322	GUT_GENOME143712_1	1342045	Agathobacter_rectalis	1.0	Adaptive-response sensory-kinase SasA	17.55149535001878	US	UHGG		2.7.-.-
GUT_GENOME143712_01326	GUT_GENOME143712_1	1346294	Agathobacter_rectalis	2.0	Imidazole glycerol phosphate synthase subunit HisH	14.720480927053144	Austria	UHGG	E	2.4.2.-
GUT_GENOME143712_01326	GUT_GENOME143712_1	1346294	Agathobacter_rectalis	1.0	Imidazole glycerol phosphate synthase subunit HisH	18.849335005422155	Canada	UHGG	E	2.4.2.-
GUT_GENOME143712_01326	GUT_GENOME143712_1	1346294	Agathobacter_rectalis	1.0	Imidazole glycerol phosphate synthase subunit HisH	21.309304605135807	Denmark	UHGG	E	2.4.2.-
GUT_GENOME143712_01326	GUT_GENOME143712_1	1346294	Agathobacter_rectalis	2.0	Imidazole glycerol phosphate synthase subunit HisH	19.058876295980085	Germany	UHGG	E	2.4.2.-
GUT_GENOME143712_01326	GUT_GENOME143712_1	1346294	Agathobacter_rectalis	1.0	Imidazole glycerol phosphate synthase subunit HisH	17.21695269946438	Israel	UHGG	E	2.4.2.-
GUT_GENOME143712_01326	GUT_GENOME143712_1	1345997	Agathobacter_rectalis	2.0	Imidazole glycerol phosphate synthase subunit HisH	15.89914992270731	Netherlands	UHGG	E	2.4.2.-
GUT_GENOME143712_01326	GUT_GENOME143712_1	1346294	Agathobacter_rectalis	2.0	Imidazole glycerol phosphate synthase subunit HisH	20.24353013922991	Spain	UHGG	E	2.4.2.-
GUT_GENOME143712_01326	GUT_GENOME143712_1	1345997	Agathobacter_rectalis	2.0	Imidazole glycerol phosphate synthase subunit HisH	16.2036069254541	Sweden	UHGG	E	2.4.2.-
GUT_GENOME143712_01326	GUT_GENOME143712_1	1345997	Agathobacter_rectalis	3.0	Imidazole glycerol phosphate synthase subunit HisH	15.476098207380108	UK	UHGG	E	2.4.2.-
GUT_GENOME143712_01326	GUT_GENOME143712_1	1346294	Agathobacter_rectalis	1.0	Imidazole glycerol phosphate synthase subunit HisH	17.91272530877158	US	UHGG	E	2.4.2.-
GUT_GENOME143712_01327	GUT_GENOME143712_1	1347107	Agathobacter_rectalis	2.0	Imidazole glycerol phosphate synthase subunit HisF	16.072914520777694	Austria	UHGG		4.1.3.-
GUT_GENOME143712_01327	GUT_GENOME143712_1	1347107	Agathobacter_rectalis	1.0	Imidazole glycerol phosphate synthase subunit HisF	21.680526935524576	Denmark	UHGG		4.1.3.-
GUT_GENOME143712_01327	GUT_GENOME143712_1	1347107	Agathobacter_rectalis	2.0	Imidazole glycerol phosphate synthase subunit HisF	20.92576112622529	Germany	UHGG		4.1.3.-
GUT_GENOME143712_01327	GUT_GENOME143712_1	1347107	Agathobacter_rectalis	1.0	Imidazole glycerol phosphate synthase subunit HisF	19.142941145700554	US	UHGG		4.1.3.-
GUT_GENOME143712_01328	GUT_GENOME143712_1	1347523	Agathobacter_rectalis	2.0	Uracil-DNA glycosylase	19.340828861564	Austria	UHGG	L	3.2.2.27
GUT_GENOME143712_01328	GUT_GENOME143712_1	1347391	Agathobacter_rectalis	1.0	Uracil-DNA glycosylase	18.93448035470672	Canada	UHGG	L	3.2.2.27
GUT_GENOME143712_01328	GUT_GENOME143712_1	1347523	Agathobacter_rectalis	1.0	Uracil-DNA glycosylase	23.240283700187184	Denmark	UHGG	L	3.2.2.27
GUT_GENOME143712_01328	GUT_GENOME143712_1	1347523	Agathobacter_rectalis	2.0	Uracil-DNA glycosylase	22.99336366462675	Germany	UHGG	L	3.2.2.27
GUT_GENOME143712_01328	GUT_GENOME143712_1	1347391	Agathobacter_rectalis	1.0	Uracil-DNA glycosylase	18.85294593407706	Israel	UHGG	L	3.2.2.27
GUT_GENOME143712_01328	GUT_GENOME143712_1	1347391	Agathobacter_rectalis	2.0	Uracil-DNA glycosylase	22.05168957588817	Spain	UHGG	L	3.2.2.27
GUT_GENOME143712_01328	GUT_GENOME143712_1	1347391	Agathobacter_rectalis	2.0	Uracil-DNA glycosylase	15.492924983882435	Sweden	UHGG	L	3.2.2.27
GUT_GENOME143712_01328	GUT_GENOME143712_1	1347523	Agathobacter_rectalis	1.0	Uracil-DNA glycosylase	22.319492094552164	US	UHGG	L	3.2.2.27
GUT_GENOME143712_01330	GUT_GENOME143712_1	1349327	Agathobacter_rectalis	2.0	putative ABC transporter ATP-binding protein YbiT	20.59609182202292	Austria	UHGG
GUT_GENOME143712_01330	GUT_GENOME143712_1	1350063	Agathobacter_rectalis	1.0	putative ABC transporter ATP-binding protein YbiT	24.03542085973462	Canada	UHGG
GUT_GENOME143712_01330	GUT_GENOME143712_1	1350063	Agathobacter_rectalis	1.0	putative ABC transporter ATP-binding protein YbiT	29.110842810953205	Denmark	UHGG
GUT_GENOME143712_01330	GUT_GENOME143712_1	1350340	Agathobacter_rectalis	3.0	putative ABC transporter ATP-binding protein YbiT	14.93951262813129	Estonia	UHGG
GUT_GENOME143712_01330	GUT_GENOME143712_1	1350340	Agathobacter_rectalis	2.0	putative ABC transporter ATP-binding protein YbiT	29.731447302364725	Germany	UHGG
GUT_GENOME143712_01330	GUT_GENOME143712_1	1349327	Agathobacter_rectalis	1.0	putative ABC transporter ATP-binding protein YbiT	21.84260219986565	Israel	UHGG
GUT_GENOME143712_01330	GUT_GENOME143712_1	1349327	Agathobacter_rectalis	2.0	putative ABC transporter ATP-binding protein YbiT	24.79999816572097	Netherlands	UHGG
GUT_GENOME143712_01330	GUT_GENOME143712_1	1350340	Agathobacter_rectalis	2.0	putative ABC transporter ATP-binding protein YbiT	30.44447609992774	Spain	UHGG
GUT_GENOME143712_01330	GUT_GENOME143712_1	1350340	Agathobacter_rectalis	2.0	putative ABC transporter ATP-binding protein YbiT	26.67039328596864	Sweden	UHGG
GUT_GENOME143712_01330	GUT_GENOME143712_1	1349327	Agathobacter_rectalis	1.0	putative ABC transporter ATP-binding protein YbiT	24.33882757747718	US	UHGG
GUT_GENOME143712_01331	GUT_GENOME143712_1	1351734	Agathobacter_rectalis	2.0	Pyruvate synthase	19.29101527849248	Austria	UHGG		1.2.7.1
GUT_GENOME143712_01331	GUT_GENOME143712_1	1351734	Agathobacter_rectalis	2.0	Pyruvate synthase	28.343020115268025	Germany	UHGG		1.2.7.1
GUT_GENOME143712_01332	GUT_GENOME143712_1	1354777	Agathobacter_rectalis	2.0	hypothetical protein	18.695459861025803	Austria	UHGG
GUT_GENOME143712_01332	GUT_GENOME143712_1	1355454	Agathobacter_rectalis	1.0	hypothetical protein	25.79785016781834	Canada	UHGG
GUT_GENOME143712_01332	GUT_GENOME143712_1	1355245	Agathobacter_rectalis	1.0	hypothetical protein	36.82918271819465	Denmark	UHGG
GUT_GENOME143712_01332	GUT_GENOME143712_1	1354657	Agathobacter_rectalis	2.0	hypothetical protein	27.544134413571168	Germany	UHGG
GUT_GENOME143712_01332	GUT_GENOME143712_1	1355435	Agathobacter_rectalis	1.0	hypothetical protein	40.594128155355776	Israel	UHGG
GUT_GENOME143712_01332	GUT_GENOME143712_1	1354777	Agathobacter_rectalis	2.0	hypothetical protein	32.513521393962726	Spain	UHGG
GUT_GENOME143712_01332	GUT_GENOME143712_1	1354657	Agathobacter_rectalis	2.0	hypothetical protein	26.460147242948707	Sweden	UHGG
GUT_GENOME143712_01332	GUT_GENOME143712_1	1354778	Agathobacter_rectalis	1.0	hypothetical protein	33.67438388570948	US	UHGG
GUT_GENOME143712_01333	GUT_GENOME143712_1	1356005	Agathobacter_rectalis	2.0	Cobalt-dependent inorganic pyrophosphatase	13.542130720133729	Austria	UHGG	C	3.6.1.1
GUT_GENOME143712_01333	GUT_GENOME143712_1	1356005	Agathobacter_rectalis	1.0	Cobalt-dependent inorganic pyrophosphatase	22.718893464522697	Canada	UHGG	C	3.6.1.1
GUT_GENOME143712_01333	GUT_GENOME143712_1	1356005	Agathobacter_rectalis	1.0	Cobalt-dependent inorganic pyrophosphatase	26.64209755281784	Denmark	UHGG	C	3.6.1.1
GUT_GENOME143712_01333	GUT_GENOME143712_1	1356005	Agathobacter_rectalis	2.0	Cobalt-dependent inorganic pyrophosphatase	19.09680815180107	Germany	UHGG	C	3.6.1.1
GUT_GENOME143712_01333	GUT_GENOME143712_1	1356005	Agathobacter_rectalis	1.0	Cobalt-dependent inorganic pyrophosphatase	35.72473502843012	Israel	UHGG	C	3.6.1.1
GUT_GENOME143712_01333	GUT_GENOME143712_1	1356005	Agathobacter_rectalis	2.0	Cobalt-dependent inorganic pyrophosphatase	18.90023949725736	Spain	UHGG	C	3.6.1.1
GUT_GENOME143712_01333	GUT_GENOME143712_1	1356827	Agathobacter_rectalis	2.0	Cobalt-dependent inorganic pyrophosphatase	13.660761455984726	Sweden	UHGG	C	3.6.1.1
GUT_GENOME143712_01333	GUT_GENOME143712_1	1356005	Agathobacter_rectalis	1.0	Cobalt-dependent inorganic pyrophosphatase	17.983814624600736	US	UHGG	C	3.6.1.1
GUT_GENOME143712_01334	GUT_GENOME143712_1	1357837	Agathobacter_rectalis	2.0	HTH-type transcriptional activator RhaS	11.434051347787562	Austria	UHGG
GUT_GENOME143712_01334	GUT_GENOME143712_1	1357837	Agathobacter_rectalis	1.0	HTH-type transcriptional activator RhaS	19.78849797485707	Denmark	UHGG
GUT_GENOME143712_01334	GUT_GENOME143712_1	1357837	Agathobacter_rectalis	2.0	HTH-type transcriptional activator RhaS	18.007786305514845	Germany	UHGG
GUT_GENOME143712_01334	GUT_GENOME143712_1	1357837	Agathobacter_rectalis	1.0	HTH-type transcriptional activator RhaS	21.84390685249794	Israel	UHGG
GUT_GENOME143712_01334	GUT_GENOME143712_1	1357837	Agathobacter_rectalis	2.0	HTH-type transcriptional activator RhaS	12.126501566642132	Sweden	UHGG
GUT_GENOME143712_01334	GUT_GENOME143712_1	1357837	Agathobacter_rectalis	1.0	HTH-type transcriptional activator RhaS	15.498648701595071	US	UHGG
GUT_GENOME143712_01335	GUT_GENOME143712_1	1358791	Agathobacter_rectalis	2.0	Diaminopimelate epimerase	11.227811801487633	Austria	UHGG	E	5.1.1.7
GUT_GENOME143712_01335	GUT_GENOME143712_1	1358790	Agathobacter_rectalis	1.0	Diaminopimelate epimerase	19.84710291647102	Denmark	UHGG	E	5.1.1.7
GUT_GENOME143712_01335	GUT_GENOME143712_1	1358791	Agathobacter_rectalis	2.0	Diaminopimelate epimerase	17.890611969212717	Germany	UHGG	E	5.1.1.7
GUT_GENOME143712_01335	GUT_GENOME143712_1	1358790	Agathobacter_rectalis	1.0	Diaminopimelate epimerase	14.736006415321022	US	UHGG	E	5.1.1.7
GUT_GENOME143712_01336	GUT_GENOME143712_1	1360569	Agathobacter_rectalis	2.0	UDP-N-acetylmuramoyl-L-alanyl-D-glutamate--2%2C6-diaminopimelate ligase	13.98417123454829	Austria	UHGG		6.3.2.13
GUT_GENOME143712_01336	GUT_GENOME143712_1	1360569	Agathobacter_rectalis	1.0	UDP-N-acetylmuramoyl-L-alanyl-D-glutamate--2%2C6-diaminopimelate ligase	18.48553310580548	Denmark	UHGG		6.3.2.13
GUT_GENOME143712_01336	GUT_GENOME143712_1	1359270	Agathobacter_rectalis	2.0	UDP-N-acetylmuramoyl-L-alanyl-D-glutamate--2%2C6-diaminopimelate ligase	18.84622325166797	Germany	UHGG		6.3.2.13
GUT_GENOME143712_01336	GUT_GENOME143712_1	1360569	Agathobacter_rectalis	2.0	UDP-N-acetylmuramoyl-L-alanyl-D-glutamate--2%2C6-diaminopimelate ligase	10.520106558000126	Sweden	UHGG		6.3.2.13
GUT_GENOME143712_01336	GUT_GENOME143712_1	1360569	Agathobacter_rectalis	1.0	UDP-N-acetylmuramoyl-L-alanyl-D-glutamate--2%2C6-diaminopimelate ligase	14.516267071897552	US	UHGG		6.3.2.13
GUT_GENOME143712_01337	GUT_GENOME143712_1	1361641	Agathobacter_rectalis	1.0	4-hydroxy-tetrahydrodipicolinate synthase	36.941488353011216	Canada	UHGG	EM	4.3.3.7
GUT_GENOME143712_01337	GUT_GENOME143712_1	1361409	Agathobacter_rectalis	1.0	4-hydroxy-tetrahydrodipicolinate synthase	20.2493426920636	Denmark	UHGG	EM	4.3.3.7
GUT_GENOME143712_01337	GUT_GENOME143712_1	1361315	Agathobacter_rectalis	2.0	4-hydroxy-tetrahydrodipicolinate synthase	13.931915905481144	Germany	UHGG	EM	4.3.3.7
GUT_GENOME143712_01337	GUT_GENOME143712_1	1361640	Agathobacter_rectalis	1.0	4-hydroxy-tetrahydrodipicolinate synthase	24.56169412540239	Israel	UHGG	EM	4.3.3.7
GUT_GENOME143712_01337	GUT_GENOME143712_1	1361641	Agathobacter_rectalis	1.0	4-hydroxy-tetrahydrodipicolinate synthase	17.583644435746237	US	UHGG	EM	4.3.3.7
GUT_GENOME143712_01338	GUT_GENOME143712_1	1362042	Agathobacter_rectalis	2.0	Flavoredoxin	13.967206413028627	Austria	UHGG
GUT_GENOME143712_01338	GUT_GENOME143712_1	1362042	Agathobacter_rectalis	1.0	Flavoredoxin	36.611167138357054	Canada	UHGG
GUT_GENOME143712_01338	GUT_GENOME143712_1	1362079	Agathobacter_rectalis	1.0	Flavoredoxin	22.243036656869485	Denmark	UHGG
GUT_GENOME143712_01338	GUT_GENOME143712_1	1362079	Agathobacter_rectalis	2.0	Flavoredoxin	12.343850140480102	Germany	UHGG
GUT_GENOME143712_01338	GUT_GENOME143712_1	1362079	Agathobacter_rectalis	1.0	Flavoredoxin	32.35937264348419	Israel	UHGG
GUT_GENOME143712_01338	GUT_GENOME143712_1	1362079	Agathobacter_rectalis	1.0	Flavoredoxin	20.99663832613368	US	UHGG
GUT_GENOME143712_01339	GUT_GENOME143712_1	1362615	Agathobacter_rectalis	2.0	hypothetical protein	14.247165735948805	Austria	UHGG	K
GUT_GENOME143712_01339	GUT_GENOME143712_1	1362615	Agathobacter_rectalis	1.0	hypothetical protein	21.28044087803453	Denmark	UHGG	K
GUT_GENOME143712_01339	GUT_GENOME143712_1	1362615	Agathobacter_rectalis	2.0	hypothetical protein	11.839211797236796	Germany	UHGG	K
GUT_GENOME143712_01339	GUT_GENOME143712_1	1362615	Agathobacter_rectalis	1.0	hypothetical protein	36.39815839875432	Israel	UHGG	K
GUT_GENOME143712_01339	GUT_GENOME143712_1	1362615	Agathobacter_rectalis	1.0	hypothetical protein	20.274206532195063	US	UHGG	K
GUT_GENOME143712_01340	GUT_GENOME143712_1	1363430	Agathobacter_rectalis	2.0	hypothetical protein	21.04765053155646	Austria	UHGG	K
GUT_GENOME143712_01341	GUT_GENOME143712_1	1363814	Agathobacter_rectalis	2.0	NAD-dependent malic enzyme	19.76044240943565	Austria	UHGG		1.1.1.38
GUT_GENOME143712_01341	GUT_GENOME143712_1	1364724	Agathobacter_rectalis	1.0	NAD-dependent malic enzyme	32.684549763362035	Canada	UHGG		1.1.1.38
GUT_GENOME143712_01341	GUT_GENOME143712_1	1364724	Agathobacter_rectalis	1.0	NAD-dependent malic enzyme	18.43753745323684	Denmark	UHGG		1.1.1.38
GUT_GENOME143712_01341	GUT_GENOME143712_1	1363814	Agathobacter_rectalis	2.0	NAD-dependent malic enzyme	11.689026528240731	Germany	UHGG		1.1.1.38
GUT_GENOME143712_01341	GUT_GENOME143712_1	1364724	Agathobacter_rectalis	1.0	NAD-dependent malic enzyme	35.18167691105745	Israel	UHGG		1.1.1.38
GUT_GENOME143712_01341	GUT_GENOME143712_1	1364724	Agathobacter_rectalis	2.0	NAD-dependent malic enzyme	9.369134445403423	Sweden	UHGG		1.1.1.38
GUT_GENOME143712_01341	GUT_GENOME143712_1	1364724	Agathobacter_rectalis	1.0	NAD-dependent malic enzyme	25.102949939752605	US	UHGG		1.1.1.38
GUT_GENOME143712_01342	GUT_GENOME143712_1	1365272	Agathobacter_rectalis	2.0	Transcription termination factor Rho	17.008503489979553	Austria	UHGG	K	3.6.4.-
GUT_GENOME143712_01342	GUT_GENOME143712_1	1365272	Agathobacter_rectalis	1.0	Transcription termination factor Rho	31.56951874163517	Canada	UHGG	K	3.6.4.-
GUT_GENOME143712_01342	GUT_GENOME143712_1	1365584	Agathobacter_rectalis	1.0	Transcription termination factor Rho	16.01766208445411	Denmark	UHGG	K	3.6.4.-
GUT_GENOME143712_01342	GUT_GENOME143712_1	1365490	Agathobacter_rectalis	2.0	Transcription termination factor Rho	9.619127252159483	Germany	UHGG	K	3.6.4.-
GUT_GENOME143712_01342	GUT_GENOME143712_1	1365272	Agathobacter_rectalis	1.0	Transcription termination factor Rho	44.71728958277343	Israel	UHGG	K	3.6.4.-
GUT_GENOME143712_01342	GUT_GENOME143712_1	1365584	Agathobacter_rectalis	2.0	Transcription termination factor Rho	16.313850192412364	Netherlands	UHGG	K	3.6.4.-
GUT_GENOME143712_01342	GUT_GENOME143712_1	1365272	Agathobacter_rectalis	2.0	Transcription termination factor Rho	7.945283012423554	Sweden	UHGG	K	3.6.4.-
GUT_GENOME143712_01342	GUT_GENOME143712_1	1365490	Agathobacter_rectalis	3.0	Transcription termination factor Rho	18.35471767944557	UK	UHGG	K	3.6.4.-
GUT_GENOME143712_01342	GUT_GENOME143712_1	1365490	Agathobacter_rectalis	1.0	Transcription termination factor Rho	23.203649468343823	US	UHGG	K	3.6.4.-
GUT_GENOME143712_01344	GUT_GENOME143712_1	1367344	Agathobacter_rectalis	2.0	hypothetical protein	15.457980968138806	Austria	UHGG	J
GUT_GENOME143712_01344	GUT_GENOME143712_1	1367344	Agathobacter_rectalis	1.0	hypothetical protein	17.66850163427137	Canada	UHGG	J
GUT_GENOME143712_01344	GUT_GENOME143712_1	1367344	Agathobacter_rectalis	1.0	hypothetical protein	12.574120659797623	Denmark	UHGG	J
GUT_GENOME143712_01344	GUT_GENOME143712_1	1367344	Agathobacter_rectalis	2.0	hypothetical protein	7.207769418080165	Germany	UHGG	J
GUT_GENOME143712_01344	GUT_GENOME143712_1	1367344	Agathobacter_rectalis	1.0	hypothetical protein	26.5920005357018	Israel	UHGG	J
GUT_GENOME143712_01344	GUT_GENOME143712_1	1367344	Agathobacter_rectalis	2.0	hypothetical protein	17.416857576070345	Netherlands	UHGG	J
GUT_GENOME143712_01344	GUT_GENOME143712_1	1367344	Agathobacter_rectalis	2.0	hypothetical protein	7.322215909869599	Sweden	UHGG	J
GUT_GENOME143712_01344	GUT_GENOME143712_1	1367344	Agathobacter_rectalis	3.0	hypothetical protein	17.35865609044203	UK	UHGG	J
GUT_GENOME143712_01344	GUT_GENOME143712_1	1367344	Agathobacter_rectalis	1.0	hypothetical protein	16.0572297832405	US	UHGG	J
GUT_GENOME143712_01345	GUT_GENOME143712_1	1368730	Agathobacter_rectalis	2.0	Release factor glutamine methyltransferase	14.927344971805912	Austria	UHGG		2.1.1.297
GUT_GENOME143712_01345	GUT_GENOME143712_1	1368015	Agathobacter_rectalis	1.0	Release factor glutamine methyltransferase	17.38045325112305	Canada	UHGG		2.1.1.297
GUT_GENOME143712_01345	GUT_GENOME143712_1	1368015	Agathobacter_rectalis	1.0	Release factor glutamine methyltransferase	9.948724151018109	Denmark	UHGG		2.1.1.297
GUT_GENOME143712_01345	GUT_GENOME143712_1	1368015	Agathobacter_rectalis	2.0	Release factor glutamine methyltransferase	7.60486073307555	Germany	UHGG		2.1.1.297
GUT_GENOME143712_01345	GUT_GENOME143712_1	1368015	Agathobacter_rectalis	1.0	Release factor glutamine methyltransferase	23.62783954308199	Israel	UHGG		2.1.1.297
GUT_GENOME143712_01345	GUT_GENOME143712_1	1368015	Agathobacter_rectalis	2.0	Release factor glutamine methyltransferase	16.025837250753884	Netherlands	UHGG		2.1.1.297
GUT_GENOME143712_01345	GUT_GENOME143712_1	1368730	Agathobacter_rectalis	2.0	Release factor glutamine methyltransferase	6.395883784425365	Sweden	UHGG		2.1.1.297
GUT_GENOME143712_01345	GUT_GENOME143712_1	1368015	Agathobacter_rectalis	3.0	Release factor glutamine methyltransferase	13.80314834310433	UK	UHGG		2.1.1.297
GUT_GENOME143712_01345	GUT_GENOME143712_1	1368730	Agathobacter_rectalis	1.0	Release factor glutamine methyltransferase	15.952300074402135	US	UHGG		2.1.1.297
GUT_GENOME143712_01349	GUT_GENOME143712_1	1372470	Agathobacter_rectalis	2.0	hypothetical protein	6.183071576706887	Austria	UHGG	L
GUT_GENOME143712_01356	GUT_GENOME143712_1	1377981	Agathobacter_rectalis	1.0	Phosphate acyltransferase	7.086750000613002	Israel	UHGG		2.3.1.-
GUT_GENOME143712_01357	GUT_GENOME143712_1	1378991	Agathobacter_rectalis	1.0	Acyl carrier protein	6.815284787348872	Israel	UHGG
GUT_GENOME143712_01359	GUT_GENOME143712_1	1380771	Agathobacter_rectalis	1.0	Chromosome partition protein Smc	6.375635333031632	Israel	UHGG
GUT_GENOME143712_01533	GUT_GENOME143712_1	1576226	Agathobacter_rectalis	7.0	Ribonuclease G	7.293067483539908	China	UHGG		3.1.26.-
GUT_GENOME143712_01590	GUT_GENOME143712_1	1633470	Agathobacter_rectalis	2.0	putative protein	13.815481899083434	Canada	UHGG	S
GUT_GENOME143712_01591	GUT_GENOME143712_1	1633694	Agathobacter_rectalis	2.0	hypothetical protein	13.715028313795514	Canada	UHGG
GUT_GENOME143712_01593	GUT_GENOME143712_1	1635838	Agathobacter_rectalis	2.0	Endoribonuclease YbeY	12.721568176677913	US	UHGG	F	3.1.-.-
GUT_GENOME143712_01595	GUT_GENOME143712_1	1637475	Agathobacter_rectalis	2.0	PhoH-like protein	21.50809904205905	Canada	UHGG
GUT_GENOME143712_01595	GUT_GENOME143712_1	1637475	Agathobacter_rectalis	2.0	PhoH-like protein	13.464181914332732	US	UHGG
GUT_GENOME143712_01599	GUT_GENOME143712_1	1640002	Agathobacter_rectalis	2.0	hypothetical protein	22.73487235904182	Canada	UHGG
GUT_GENOME143712_01599	GUT_GENOME143712_1	1640002	Agathobacter_rectalis	1.0	hypothetical protein	7.363738560222458	Germany	UHGG
GUT_GENOME143712_01599	GUT_GENOME143712_1	1640002	Agathobacter_rectalis	2.0	hypothetical protein	13.75669958227522	US	UHGG
GUT_GENOME143712_01600	GUT_GENOME143712_1	1640410	Agathobacter_rectalis	1.0	Xanthine phosphoribosyltransferase	6.593806704441562	Austria	UHGG		2.4.2.22
GUT_GENOME143712_01600	GUT_GENOME143712_1	1640410	Agathobacter_rectalis	1.0	Xanthine phosphoribosyltransferase	6.554325326030716	Germany	UHGG		2.4.2.22
GUT_GENOME143712_01600	GUT_GENOME143712_1	1640410	Agathobacter_rectalis	2.0	Xanthine phosphoribosyltransferase	12.237430514342504	US	UHGG		2.4.2.22
GUT_GENOME143712_01601	GUT_GENOME143712_1	1642795	Agathobacter_rectalis	1.0	DNA polymerase III PolC-type	8.493596786292873	Austria	UHGG		2.7.7.7
GUT_GENOME143712_01601	GUT_GENOME143712_1	1642273	Agathobacter_rectalis	2.0	DNA polymerase III PolC-type	24.19422462859651	Canada	UHGG		2.7.7.7
GUT_GENOME143712_01601	GUT_GENOME143712_1	1642795	Agathobacter_rectalis	1.0	DNA polymerase III PolC-type	7.669240854375882	Germany	UHGG		2.7.7.7
GUT_GENOME143712_01601	GUT_GENOME143712_1	1642273	Agathobacter_rectalis	2.0	DNA polymerase III PolC-type	12.999277789158109	US	UHGG		2.7.7.7
GUT_GENOME143712_01603	GUT_GENOME143712_1	1647458	Agathobacter_rectalis	1.0	Regulator of sigma-W protease RasP	8.005420440332227	Austria	UHGG		3.4.24.-
GUT_GENOME143712_01603	GUT_GENOME143712_1	1647458	Agathobacter_rectalis	2.0	Regulator of sigma-W protease RasP	11.15768012842186	US	UHGG		3.4.24.-
GUT_GENOME143712_01604	GUT_GENOME143712_1	1648558	Agathobacter_rectalis	1.0	1-deoxy-D-xylulose 5-phosphate reductoisomerase	9.34538036798459	Austria	UHGG		1.1.1.267
GUT_GENOME143712_01604	GUT_GENOME143712_1	1648530	Agathobacter_rectalis	1.0	1-deoxy-D-xylulose 5-phosphate reductoisomerase	7.260830958932197	Germany	UHGG		1.1.1.267
GUT_GENOME143712_01604	GUT_GENOME143712_1	1648558	Agathobacter_rectalis	2.0	1-deoxy-D-xylulose 5-phosphate reductoisomerase	12.274529144522552	US	UHGG		1.1.1.267
GUT_GENOME143712_01605	GUT_GENOME143712_1	1649076	Agathobacter_rectalis	1.0	Phosphatidate cytidylyltransferase	9.671149176841215	Austria	UHGG		2.7.7.41
GUT_GENOME143712_01605	GUT_GENOME143712_1	1649076	Agathobacter_rectalis	1.0	Phosphatidate cytidylyltransferase	9.26184108313418	Germany	UHGG		2.7.7.41
GUT_GENOME143712_01605	GUT_GENOME143712_1	1649076	Agathobacter_rectalis	1.0	Phosphatidate cytidylyltransferase	8.325126035948534	Netherlands	UHGG		2.7.7.41
GUT_GENOME143712_01605	GUT_GENOME143712_1	1649076	Agathobacter_rectalis	2.0	Phosphatidate cytidylyltransferase	12.483712182431823	US	UHGG		2.7.7.41
GUT_GENOME143712_01611	GUT_GENOME143712_1	1654341	Agathobacter_rectalis	1.0	Elongation factor Ts	13.794013878011588	Austria	UHGG
GUT_GENOME143712_01611	GUT_GENOME143712_1	1654341	Agathobacter_rectalis	2.0	Elongation factor Ts	8.636783956369364	Denmark	UHGG
GUT_GENOME143712_01611	GUT_GENOME143712_1	1654341	Agathobacter_rectalis	1.0	Elongation factor Ts	12.99107616977404	Germany	UHGG
GUT_GENOME143712_01611	GUT_GENOME143712_1	1654341	Agathobacter_rectalis	1.0	Elongation factor Ts	12.455807128989056	Netherlands	UHGG
GUT_GENOME143712_01611	GUT_GENOME143712_1	1654341	Agathobacter_rectalis	1.0	Elongation factor Ts	12.628882684072844	Sweden	UHGG
GUT_GENOME143712_01611	GUT_GENOME143712_1	1654008	Agathobacter_rectalis	2.0	Elongation factor Ts	16.272115507622686	US	UHGG
GUT_GENOME143712_01649	GUT_GENOME143712_1	1688002	Agathobacter_rectalis	1.0	GTP-sensing transcriptional pleiotropic repressor CodY	14.062742419319711	Austria	UHGG	L
GUT_GENOME143712_01649	GUT_GENOME143712_1	1688002	Agathobacter_rectalis	2.0	GTP-sensing transcriptional pleiotropic repressor CodY	8.65240346881887	Denmark	UHGG	L
GUT_GENOME143712_01649	GUT_GENOME143712_1	1688002	Agathobacter_rectalis	1.0	GTP-sensing transcriptional pleiotropic repressor CodY	14.42781100327242	Germany	UHGG	L
GUT_GENOME143712_01649	GUT_GENOME143712_1	1688002	Agathobacter_rectalis	1.0	GTP-sensing transcriptional pleiotropic repressor CodY	11.834506946280774	Netherlands	UHGG	L
GUT_GENOME143712_01649	GUT_GENOME143712_1	1688002	Agathobacter_rectalis	1.0	GTP-sensing transcriptional pleiotropic repressor CodY	14.689375337085384	Spain	UHGG	L
GUT_GENOME143712_01649	GUT_GENOME143712_1	1688002	Agathobacter_rectalis	1.0	GTP-sensing transcriptional pleiotropic repressor CodY	12.455046638918208	Sweden	UHGG	L
GUT_GENOME143712_01649	GUT_GENOME143712_1	1688002	Agathobacter_rectalis	1.0	GTP-sensing transcriptional pleiotropic repressor CodY	6.007181460503565	UK	UHGG	L
GUT_GENOME143712_01649	GUT_GENOME143712_1	1688002	Agathobacter_rectalis	2.0	GTP-sensing transcriptional pleiotropic repressor CodY	16.063126198518734	US	UHGG	L
GUT_GENOME143712_01650	GUT_GENOME143712_1	1689946	Agathobacter_rectalis	1.0	DNA topoisomerase 1	15.978121840585196	Austria	UHGG		5.99.1.2
GUT_GENOME143712_01650	GUT_GENOME143712_1	1689946	Agathobacter_rectalis	2.0	DNA topoisomerase 1	14.34694191775644	Denmark	UHGG		5.99.1.2
GUT_GENOME143712_01650	GUT_GENOME143712_1	1689946	Agathobacter_rectalis	1.0	DNA topoisomerase 1	19.32471539558502	Germany	UHGG		5.99.1.2
GUT_GENOME143712_01650	GUT_GENOME143712_1	1689946	Agathobacter_rectalis	2.0	DNA topoisomerase 1	9.1834278122041	Israel	UHGG		5.99.1.2
GUT_GENOME143712_01650	GUT_GENOME143712_1	1689908	Agathobacter_rectalis	1.0	DNA topoisomerase 1	19.658602701587604	Netherlands	UHGG		5.99.1.2
GUT_GENOME143712_01650	GUT_GENOME143712_1	1689946	Agathobacter_rectalis	1.0	DNA topoisomerase 1	33.069584741492946	Spain	UHGG		5.99.1.2
GUT_GENOME143712_01650	GUT_GENOME143712_1	1689946	Agathobacter_rectalis	1.0	DNA topoisomerase 1	21.47885045859951	Sweden	UHGG		5.99.1.2
GUT_GENOME143712_01650	GUT_GENOME143712_1	1689908	Agathobacter_rectalis	1.0	DNA topoisomerase 1	19.109139677736387	UK	UHGG		5.99.1.2
GUT_GENOME143712_01650	GUT_GENOME143712_1	1689908	Agathobacter_rectalis	2.0	DNA topoisomerase 1	24.62268671369341	US	UHGG		5.99.1.2
GUT_GENOME143712_01651	GUT_GENOME143712_1	1690908	Agathobacter_rectalis	1.0	hypothetical protein	16.921321093866958	Austria	UHGG	LU
GUT_GENOME143712_01651	GUT_GENOME143712_1	1690770	Agathobacter_rectalis	2.0	hypothetical protein	15.266195905523553	Denmark	UHGG	LU
GUT_GENOME143712_01651	GUT_GENOME143712_1	1691099	Agathobacter_rectalis	1.0	hypothetical protein	26.97584673351635	Germany	UHGG	LU
GUT_GENOME143712_01651	GUT_GENOME143712_1	1690770	Agathobacter_rectalis	2.0	hypothetical protein	11.038023417649653	Israel	UHGG	LU
GUT_GENOME143712_01651	GUT_GENOME143712_1	1690770	Agathobacter_rectalis	1.0	hypothetical protein	23.26741261603516	Netherlands	UHGG	LU
GUT_GENOME143712_01651	GUT_GENOME143712_1	1690770	Agathobacter_rectalis	1.0	hypothetical protein	34.866410710245965	Spain	UHGG	LU
GUT_GENOME143712_01651	GUT_GENOME143712_1	1691099	Agathobacter_rectalis	1.0	hypothetical protein	29.14694585402884	Sweden	UHGG	LU
GUT_GENOME143712_01651	GUT_GENOME143712_1	1691099	Agathobacter_rectalis	1.0	hypothetical protein	16.972434605971195	UK	UHGG	LU
GUT_GENOME143712_01651	GUT_GENOME143712_1	1690653	Agathobacter_rectalis	2.0	hypothetical protein	26.08799870507699	US	UHGG	LU
GUT_GENOME143712_01652	GUT_GENOME143712_1	1692898	Agathobacter_rectalis	1.0	Competence protein ComM	20.052707288825992	Austria	UHGG	LU
GUT_GENOME143712_01652	GUT_GENOME143712_1	1692406	Agathobacter_rectalis	2.0	Competence protein ComM	22.951620990114684	Denmark	UHGG	LU
GUT_GENOME143712_01652	GUT_GENOME143712_1	1692406	Agathobacter_rectalis	1.0	Competence protein ComM	23.000649315089216	Germany	UHGG	LU
GUT_GENOME143712_01652	GUT_GENOME143712_1	1692941	Agathobacter_rectalis	2.0	Competence protein ComM	21.729734166792745	Israel	UHGG	LU
GUT_GENOME143712_01652	GUT_GENOME143712_1	1691869	Agathobacter_rectalis	1.0	Competence protein ComM	18.873733284028187	Netherlands	UHGG	LU
GUT_GENOME143712_01652	GUT_GENOME143712_1	1692406	Agathobacter_rectalis	1.0	Competence protein ComM	42.90014668084034	Spain	UHGG	LU
GUT_GENOME143712_01652	GUT_GENOME143712_1	1692406	Agathobacter_rectalis	1.0	Competence protein ComM	25.610831121360587	Sweden	UHGG	LU
GUT_GENOME143712_01652	GUT_GENOME143712_1	1692941	Agathobacter_rectalis	1.0	Competence protein ComM	15.532888948132255	UK	UHGG	LU
GUT_GENOME143712_01652	GUT_GENOME143712_1	1692941	Agathobacter_rectalis	2.0	Competence protein ComM	22.77469881810073	US	UHGG	LU
GUT_GENOME143712_01653	GUT_GENOME143712_1	1693472	Agathobacter_rectalis	1.0	RNA polymerase sigma-28 factor	15.417132173153286	Austria	UHGG	K
GUT_GENOME143712_01653	GUT_GENOME143712_1	1693472	Agathobacter_rectalis	1.0	RNA polymerase sigma-28 factor	19.373280035031264	Germany	UHGG	K
GUT_GENOME143712_01654	GUT_GENOME143712_1	1694515	Agathobacter_rectalis	1.0	Ribosomal large subunit pseudouridine synthase D	15.890416326700835	Austria	UHGG		5.4.99.23
GUT_GENOME143712_01655	GUT_GENOME143712_1	1695162	Agathobacter_rectalis	1.0	hypothetical protein	14.8591145555606	Austria	UHGG
GUT_GENOME143712_01655	GUT_GENOME143712_1	1695162	Agathobacter_rectalis	2.0	hypothetical protein	11.417785571293088	Denmark	UHGG
GUT_GENOME143712_01655	GUT_GENOME143712_1	1695162	Agathobacter_rectalis	1.0	hypothetical protein	13.948734778029696	Germany	UHGG
GUT_GENOME143712_01655	GUT_GENOME143712_1	1695162	Agathobacter_rectalis	1.0	hypothetical protein	10.6653379322405	Netherlands	UHGG
GUT_GENOME143712_01655	GUT_GENOME143712_1	1695162	Agathobacter_rectalis	1.0	hypothetical protein	38.15281768833575	Spain	UHGG
GUT_GENOME143712_01655	GUT_GENOME143712_1	1695162	Agathobacter_rectalis	1.0	hypothetical protein	17.228383628801325	Sweden	UHGG
GUT_GENOME143712_01655	GUT_GENOME143712_1	1695162	Agathobacter_rectalis	1.0	hypothetical protein	13.355030825953069	UK	UHGG
GUT_GENOME143712_01656	GUT_GENOME143712_1	1695872	Agathobacter_rectalis	1.0	Glycogen debranching enzyme	12.84885740947126	Austria	UHGG		3.2.1.196
GUT_GENOME143712_01656	GUT_GENOME143712_1	1695872	Agathobacter_rectalis	1.0	Glycogen debranching enzyme	13.347246720682229	Germany	UHGG		3.2.1.196
GUT_GENOME143712_01656	GUT_GENOME143712_1	1695872	Agathobacter_rectalis	1.0	Glycogen debranching enzyme	13.016591768538296	Sweden	UHGG		3.2.1.196
GUT_GENOME143712_01656	GUT_GENOME143712_1	1695872	Agathobacter_rectalis	1.0	Glycogen debranching enzyme	10.443194052619194	UK	UHGG		3.2.1.196
GUT_GENOME143712_01658	GUT_GENOME143712_1	1698809	Agathobacter_rectalis	1.0	Putative ATP-dependent DNA helicase YjcD	13.55281832971802	Austria	UHGG		3.6.4.12
GUT_GENOME143712_01658	GUT_GENOME143712_1	1698071	Agathobacter_rectalis	2.0	Putative ATP-dependent DNA helicase YjcD	8.093220508544807	Denmark	UHGG		3.6.4.12
GUT_GENOME143712_01658	GUT_GENOME143712_1	1698071	Agathobacter_rectalis	2.0	Putative ATP-dependent DNA helicase YjcD	15.73001041431452	Israel	UHGG		3.6.4.12
GUT_GENOME143712_01658	GUT_GENOME143712_1	1698071	Agathobacter_rectalis	1.0	Putative ATP-dependent DNA helicase YjcD	6.820277258315302	Netherlands	UHGG		3.6.4.12
GUT_GENOME143712_01658	GUT_GENOME143712_1	1698071	Agathobacter_rectalis	1.0	Putative ATP-dependent DNA helicase YjcD	11.065394551874778	Sweden	UHGG		3.6.4.12
GUT_GENOME143712_01658	GUT_GENOME143712_1	1698071	Agathobacter_rectalis	1.0	Putative ATP-dependent DNA helicase YjcD	7.890306208829613	UK	UHGG		3.6.4.12
GUT_GENOME143712_01659	GUT_GENOME143712_1	1700886	Agathobacter_rectalis	1.0	Glutamate--tRNA ligase	11.980245200462678	Austria	UHGG		6.1.1.17
GUT_GENOME143712_01661	GUT_GENOME143712_1	1702340	Agathobacter_rectalis	1.0	hypothetical protein	11.177429602891936	Austria	UHGG
GUT_GENOME143712_01661	GUT_GENOME143712_1	1702376	Agathobacter_rectalis	2.0	hypothetical protein	11.933861581084734	Israel	UHGG
GUT_GENOME143712_01661	GUT_GENOME143712_1	1702394	Agathobacter_rectalis	1.0	hypothetical protein	6.702810290516582	Netherlands	UHGG
GUT_GENOME143712_01661	GUT_GENOME143712_1	1702376	Agathobacter_rectalis	1.0	hypothetical protein	36.65497168963861	Spain	UHGG
GUT_GENOME143712_01662	GUT_GENOME143712_1	1703884	Agathobacter_rectalis	1.0	hypothetical protein	24.53479462650722	Austria	UHGG
GUT_GENOME143712_01662	GUT_GENOME143712_1	1704247	Agathobacter_rectalis	1.0	hypothetical protein	7.1711222868315305	Netherlands	UHGG
GUT_GENOME143712_01663	GUT_GENOME143712_1	1706668	Agathobacter_rectalis	1.0	hypothetical protein	11.84372981754603	Austria	UHGG	S
GUT_GENOME143712_01663	GUT_GENOME143712_1	1705420	Agathobacter_rectalis	2.0	hypothetical protein	21.59757321235307	Denmark	UHGG	S
GUT_GENOME143712_01663	GUT_GENOME143712_1	1705294	Agathobacter_rectalis	1.0	hypothetical protein	30.68491310953823	Germany	UHGG	S
GUT_GENOME143712_01663	GUT_GENOME143712_1	1705024	Agathobacter_rectalis	2.0	hypothetical protein	30.705355136468047	Israel	UHGG	S
GUT_GENOME143712_01663	GUT_GENOME143712_1	1705591	Agathobacter_rectalis	1.0	hypothetical protein	34.323730825494565	Netherlands	UHGG	S
GUT_GENOME143712_01663	GUT_GENOME143712_1	1706982	Agathobacter_rectalis	1.0	hypothetical protein	11.839594718918622	Spain	UHGG	S
GUT_GENOME143712_01663	GUT_GENOME143712_1	1705591	Agathobacter_rectalis	1.0	hypothetical protein	23.10169566425052	Sweden	UHGG	S
GUT_GENOME143712_01663	GUT_GENOME143712_1	1704712	Agathobacter_rectalis	1.0	hypothetical protein	21.7239570994207	UK	UHGG	S
GUT_GENOME143712_01663	GUT_GENOME143712_1	1706100	Agathobacter_rectalis	2.0	hypothetical protein	14.9012296399466	US	UHGG	S
GUT_GENOME143712_01664	GUT_GENOME143712_1	1708521	Agathobacter_rectalis	1.0	Threonine-phosphate decarboxylase	11.636688329719096	Austria	UHGG	E	4.1.1.81
GUT_GENOME143712_01664	GUT_GENOME143712_1	1708297	Agathobacter_rectalis	2.0	Threonine-phosphate decarboxylase	8.422690012221842	Israel	UHGG	E	4.1.1.81
GUT_GENOME143712_01664	GUT_GENOME143712_1	1708291	Agathobacter_rectalis	1.0	Threonine-phosphate decarboxylase	8.96596294336813	Netherlands	UHGG	E	4.1.1.81
GUT_GENOME143712_01664	GUT_GENOME143712_1	1708291	Agathobacter_rectalis	1.0	Threonine-phosphate decarboxylase	6.615590182123086	UK	UHGG	E	4.1.1.81
GUT_GENOME143712_01667	GUT_GENOME143712_1	1711993	Agathobacter_rectalis	1.0	hypothetical protein	13.853137110602203	Austria	UHGG	S
GUT_GENOME143712_01667	GUT_GENOME143712_1	1711993	Agathobacter_rectalis	2.0	hypothetical protein	8.749917086508054	Denmark	UHGG	S
GUT_GENOME143712_01667	GUT_GENOME143712_1	1711993	Agathobacter_rectalis	1.0	hypothetical protein	6.172088199063479	Germany	UHGG	S
GUT_GENOME143712_01667	GUT_GENOME143712_1	1711993	Agathobacter_rectalis	2.0	hypothetical protein	10.318990728309728	Israel	UHGG	S
GUT_GENOME143712_01667	GUT_GENOME143712_1	1711993	Agathobacter_rectalis	1.0	hypothetical protein	11.424322262920477	Netherlands	UHGG	S
GUT_GENOME143712_01667	GUT_GENOME143712_1	1711993	Agathobacter_rectalis	1.0	hypothetical protein	16.186047025103214	Spain	UHGG	S
GUT_GENOME143712_01667	GUT_GENOME143712_1	1711993	Agathobacter_rectalis	1.0	hypothetical protein	8.5718984525037	Sweden	UHGG	S
GUT_GENOME143712_01667	GUT_GENOME143712_1	1711993	Agathobacter_rectalis	1.0	hypothetical protein	9.7078075265924	UK	UHGG	S
GUT_GENOME143712_01672	GUT_GENOME143712_1	1719848	Agathobacter_rectalis	1.0	Alanine--tRNA ligase	17.810249936280083	Austria	UHGG		6.1.1.7
GUT_GENOME143712_01672	GUT_GENOME143712_1	1719155	Agathobacter_rectalis	1.0	Alanine--tRNA ligase	14.690100464708282	China	UHGG		6.1.1.7
GUT_GENOME143712_01672	GUT_GENOME143712_1	1719848	Agathobacter_rectalis	2.0	Alanine--tRNA ligase	11.04429984658924	Denmark	UHGG		6.1.1.7
GUT_GENOME143712_01672	GUT_GENOME143712_1	1719848	Agathobacter_rectalis	1.0	Alanine--tRNA ligase	8.093946585824646	Germany	UHGG		6.1.1.7
GUT_GENOME143712_01672	GUT_GENOME143712_1	1719848	Agathobacter_rectalis	2.0	Alanine--tRNA ligase	13.653776043657324	Israel	UHGG		6.1.1.7
GUT_GENOME143712_01672	GUT_GENOME143712_1	1718071	Agathobacter_rectalis	1.0	Alanine--tRNA ligase	11.330331616622534	Netherlands	UHGG		6.1.1.7
GUT_GENOME143712_01672	GUT_GENOME143712_1	1718071	Agathobacter_rectalis	1.0	Alanine--tRNA ligase	18.57549196784118	Spain	UHGG		6.1.1.7
GUT_GENOME143712_01672	GUT_GENOME143712_1	1719848	Agathobacter_rectalis	1.0	Alanine--tRNA ligase	11.8385384528602	Sweden	UHGG		6.1.1.7
GUT_GENOME143712_01672	GUT_GENOME143712_1	1719848	Agathobacter_rectalis	1.0	Alanine--tRNA ligase	13.126796865800396	UK	UHGG		6.1.1.7
GUT_GENOME143712_01674	GUT_GENOME143712_1	1720551	Agathobacter_rectalis	1.0	hypothetical protein	20.46697405295611	Austria	UHGG	S
GUT_GENOME143712_01674	GUT_GENOME143712_1	1720549	Agathobacter_rectalis	1.0	hypothetical protein	13.560574765256789	China	UHGG	S
GUT_GENOME143712_01674	GUT_GENOME143712_1	1720551	Agathobacter_rectalis	2.0	hypothetical protein	13.951615872328292	Denmark	UHGG	S
GUT_GENOME143712_01674	GUT_GENOME143712_1	1720551	Agathobacter_rectalis	1.0	hypothetical protein	10.184639243098676	Germany	UHGG	S
GUT_GENOME143712_01674	GUT_GENOME143712_1	1720551	Agathobacter_rectalis	2.0	hypothetical protein	17.018497982950752	Israel	UHGG	S
GUT_GENOME143712_01674	GUT_GENOME143712_1	1720551	Agathobacter_rectalis	1.0	hypothetical protein	15.16195653731444	Netherlands	UHGG	S
GUT_GENOME143712_01674	GUT_GENOME143712_1	1720551	Agathobacter_rectalis	1.0	hypothetical protein	28.738004753638243	Spain	UHGG	S
GUT_GENOME143712_01674	GUT_GENOME143712_1	1720551	Agathobacter_rectalis	1.0	hypothetical protein	15.228184026885923	Sweden	UHGG	S
GUT_GENOME143712_01674	GUT_GENOME143712_1	1720551	Agathobacter_rectalis	1.0	hypothetical protein	14.474889773007735	UK	UHGG	S
GUT_GENOME143712_01675	GUT_GENOME143712_1	1722896	Agathobacter_rectalis	1.0	Stage IV sporulation protein A	21.26213049793392	Austria	UHGG		3.6.1.3
GUT_GENOME143712_01675	GUT_GENOME143712_1	1722896	Agathobacter_rectalis	1.0	Stage IV sporulation protein A	13.16573103189732	China	UHGG		3.6.1.3
GUT_GENOME143712_01675	GUT_GENOME143712_1	1722896	Agathobacter_rectalis	2.0	Stage IV sporulation protein A	20.793719525217128	Denmark	UHGG		3.6.1.3
GUT_GENOME143712_01675	GUT_GENOME143712_1	1721895	Agathobacter_rectalis	1.0	Stage IV sporulation protein A	15.317136964009146	Germany	UHGG		3.6.1.3
GUT_GENOME143712_01675	GUT_GENOME143712_1	1722120	Agathobacter_rectalis	2.0	Stage IV sporulation protein A	25.06971319471052	Israel	UHGG		3.6.1.3
GUT_GENOME143712_01675	GUT_GENOME143712_1	1722357	Agathobacter_rectalis	1.0	Stage IV sporulation protein A	21.95781046190035	Netherlands	UHGG		3.6.1.3
GUT_GENOME143712_01675	GUT_GENOME143712_1	1722120	Agathobacter_rectalis	1.0	Stage IV sporulation protein A	31.215096214991256	Spain	UHGG		3.6.1.3
GUT_GENOME143712_01675	GUT_GENOME143712_1	1721895	Agathobacter_rectalis	1.0	Stage IV sporulation protein A	19.327944069266167	Sweden	UHGG		3.6.1.3
GUT_GENOME143712_01675	GUT_GENOME143712_1	1721895	Agathobacter_rectalis	1.0	Stage IV sporulation protein A	17.53283596418919	UK	UHGG		3.6.1.3
GUT_GENOME143712_01675	GUT_GENOME143712_1	1722896	Agathobacter_rectalis	2.0	Stage IV sporulation protein A	9.2546701469295	US	UHGG		3.6.1.3
GUT_GENOME143712_01676	GUT_GENOME143712_1	1723145	Agathobacter_rectalis	1.0	4-alpha-glucanotransferase	19.818814663831063	Austria	UHGG		2.4.1.25
GUT_GENOME143712_01676	GUT_GENOME143712_1	1723084	Agathobacter_rectalis	1.0	4-alpha-glucanotransferase	13.923403663701958	China	UHGG		2.4.1.25
GUT_GENOME143712_01676	GUT_GENOME143712_1	1723145	Agathobacter_rectalis	2.0	4-alpha-glucanotransferase	19.64050754667132	Denmark	UHGG		2.4.1.25
GUT_GENOME143712_01676	GUT_GENOME143712_1	1723145	Agathobacter_rectalis	1.0	4-alpha-glucanotransferase	15.00972940929249	Germany	UHGG		2.4.1.25
GUT_GENOME143712_01676	GUT_GENOME143712_1	1723145	Agathobacter_rectalis	2.0	4-alpha-glucanotransferase	22.02792737640937	Israel	UHGG		2.4.1.25
GUT_GENOME143712_01676	GUT_GENOME143712_1	1723145	Agathobacter_rectalis	1.0	4-alpha-glucanotransferase	19.58657906109477	Netherlands	UHGG		2.4.1.25
GUT_GENOME143712_01676	GUT_GENOME143712_1	1723145	Agathobacter_rectalis	1.0	4-alpha-glucanotransferase	19.325807729681948	Sweden	UHGG		2.4.1.25
GUT_GENOME143712_01676	GUT_GENOME143712_1	1723145	Agathobacter_rectalis	1.0	4-alpha-glucanotransferase	13.743418302668372	UK	UHGG		2.4.1.25
GUT_GENOME143712_01676	GUT_GENOME143712_1	1723145	Agathobacter_rectalis	2.0	4-alpha-glucanotransferase	9.330705030854883	US	UHGG		2.4.1.25
GUT_GENOME143712_01677	GUT_GENOME143712_1	1725874	Agathobacter_rectalis	1.0	Chloride/fluoride channel protein	22.44619627413701	Austria	UHGG
GUT_GENOME143712_01677	GUT_GENOME143712_1	1725782	Agathobacter_rectalis	1.0	Chloride/fluoride channel protein	14.348844230206549	China	UHGG
GUT_GENOME143712_01677	GUT_GENOME143712_1	1725128	Agathobacter_rectalis	2.0	Chloride/fluoride channel protein	18.226139271777942	Denmark	UHGG
GUT_GENOME143712_01677	GUT_GENOME143712_1	1725571	Agathobacter_rectalis	1.0	Chloride/fluoride channel protein	15.568772288584084	Germany	UHGG
GUT_GENOME143712_01677	GUT_GENOME143712_1	1725128	Agathobacter_rectalis	2.0	Chloride/fluoride channel protein	22.031618898421435	Israel	UHGG
GUT_GENOME143712_01677	GUT_GENOME143712_1	1725874	Agathobacter_rectalis	1.0	Chloride/fluoride channel protein	24.11692452326021	Netherlands	UHGG
GUT_GENOME143712_01677	GUT_GENOME143712_1	1725128	Agathobacter_rectalis	1.0	Chloride/fluoride channel protein	35.309070446137056	Spain	UHGG
GUT_GENOME143712_01677	GUT_GENOME143712_1	1725128	Agathobacter_rectalis	1.0	Chloride/fluoride channel protein	20.44977806752687	Sweden	UHGG
GUT_GENOME143712_01677	GUT_GENOME143712_1	1725560	Agathobacter_rectalis	1.0	Chloride/fluoride channel protein	15.48470558318106	UK	UHGG
GUT_GENOME143712_01677	GUT_GENOME143712_1	1725874	Agathobacter_rectalis	2.0	Chloride/fluoride channel protein	10.97610980457426	US	UHGG
GUT_GENOME143712_01678	GUT_GENOME143712_1	1726178	Agathobacter_rectalis	1.0	Pullulanase	23.43789571882662	Austria	UHGG		3.2.1.41
GUT_GENOME143712_01678	GUT_GENOME143712_1	1726888	Agathobacter_rectalis	1.0	Pullulanase	28.8986629302962	China	UHGG		3.2.1.41
GUT_GENOME143712_01678	GUT_GENOME143712_1	1727783	Agathobacter_rectalis	2.0	Pullulanase	18.1409803483752	Denmark	UHGG		3.2.1.41
GUT_GENOME143712_01678	GUT_GENOME143712_1	1727783	Agathobacter_rectalis	1.0	Pullulanase	16.58841197770564	Germany	UHGG		3.2.1.41
GUT_GENOME143712_01678	GUT_GENOME143712_1	1727491	Agathobacter_rectalis	2.0	Pullulanase	20.29066066926544	Israel	UHGG		3.2.1.41
GUT_GENOME143712_01678	GUT_GENOME143712_1	1727491	Agathobacter_rectalis	1.0	Pullulanase	27.008790144282703	Netherlands	UHGG		3.2.1.41
GUT_GENOME143712_01678	GUT_GENOME143712_1	1727783	Agathobacter_rectalis	1.0	Pullulanase	34.610232855754994	Spain	UHGG		3.2.1.41
GUT_GENOME143712_01678	GUT_GENOME143712_1	1727783	Agathobacter_rectalis	1.0	Pullulanase	16.04827810817969	Sweden	UHGG		3.2.1.41
GUT_GENOME143712_01678	GUT_GENOME143712_1	1727783	Agathobacter_rectalis	1.0	Pullulanase	15.63030570300934	UK	UHGG		3.2.1.41
GUT_GENOME143712_01678	GUT_GENOME143712_1	1727528	Agathobacter_rectalis	2.0	Pullulanase	13.191930198932845	US	UHGG		3.2.1.41
GUT_GENOME143712_01679	GUT_GENOME143712_1	1728419	Agathobacter_rectalis	1.0	hypothetical protein	20.511512663715013	Austria	UHGG
GUT_GENOME143712_01679	GUT_GENOME143712_1	1728549	Agathobacter_rectalis	1.0	hypothetical protein	50.73661022089371	China	UHGG
GUT_GENOME143712_01679	GUT_GENOME143712_1	1728419	Agathobacter_rectalis	2.0	hypothetical protein	19.39877419555776	Denmark	UHGG
GUT_GENOME143712_01679	GUT_GENOME143712_1	1728419	Agathobacter_rectalis	1.0	hypothetical protein	18.634493998784667	Germany	UHGG
GUT_GENOME143712_01679	GUT_GENOME143712_1	1728419	Agathobacter_rectalis	2.0	hypothetical protein	16.550049614560955	Israel	UHGG
GUT_GENOME143712_01679	GUT_GENOME143712_1	1728627	Agathobacter_rectalis	1.0	hypothetical protein	23.58624716165375	Netherlands	UHGG
GUT_GENOME143712_01679	GUT_GENOME143712_1	1728627	Agathobacter_rectalis	1.0	hypothetical protein	35.735811888544085	Spain	UHGG
GUT_GENOME143712_01679	GUT_GENOME143712_1	1728419	Agathobacter_rectalis	1.0	hypothetical protein	13.177848733333173	Sweden	UHGG
GUT_GENOME143712_01679	GUT_GENOME143712_1	1728419	Agathobacter_rectalis	1.0	hypothetical protein	16.39139175880367	UK	UHGG
GUT_GENOME143712_01679	GUT_GENOME143712_1	1728419	Agathobacter_rectalis	2.0	hypothetical protein	14.963970205348048	US	UHGG
GUT_GENOME143712_01681	GUT_GENOME143712_1	1729889	Agathobacter_rectalis	1.0	hypothetical protein	17.335323181488498	Austria	UHGG	U
GUT_GENOME143712_01681	GUT_GENOME143712_1	1729888	Agathobacter_rectalis	1.0	hypothetical protein	41.779911247589226	China	UHGG	U
GUT_GENOME143712_01681	GUT_GENOME143712_1	1729889	Agathobacter_rectalis	2.0	hypothetical protein	14.69957324423314	Denmark	UHGG	U
GUT_GENOME143712_01681	GUT_GENOME143712_1	1729889	Agathobacter_rectalis	1.0	hypothetical protein	14.589456446105784	Germany	UHGG	U
GUT_GENOME143712_01681	GUT_GENOME143712_1	1729889	Agathobacter_rectalis	2.0	hypothetical protein	14.620877243486946	Israel	UHGG	U
GUT_GENOME143712_01681	GUT_GENOME143712_1	1729889	Agathobacter_rectalis	1.0	hypothetical protein	19.40274524462524	Netherlands	UHGG	U
GUT_GENOME143712_01681	GUT_GENOME143712_1	1729889	Agathobacter_rectalis	1.0	hypothetical protein	27.090378126506163	Spain	UHGG	U
GUT_GENOME143712_01681	GUT_GENOME143712_1	1729889	Agathobacter_rectalis	1.0	hypothetical protein	10.791040134584048	Sweden	UHGG	U
GUT_GENOME143712_01681	GUT_GENOME143712_1	1729889	Agathobacter_rectalis	1.0	hypothetical protein	14.516421331688209	UK	UHGG	U
GUT_GENOME143712_01681	GUT_GENOME143712_1	1729889	Agathobacter_rectalis	2.0	hypothetical protein	15.549248555356346	US	UHGG	U
GUT_GENOME143712_01683	GUT_GENOME143712_1	1730556	Agathobacter_rectalis	1.0	hypothetical protein	14.422472704339969	Austria	UHGG	K
GUT_GENOME143712_01683	GUT_GENOME143712_1	1730597	Agathobacter_rectalis	1.0	hypothetical protein	38.79094399751381	China	UHGG	K
GUT_GENOME143712_01683	GUT_GENOME143712_1	1730556	Agathobacter_rectalis	2.0	hypothetical protein	15.049358534247412	Denmark	UHGG	K
GUT_GENOME143712_01683	GUT_GENOME143712_1	1730775	Agathobacter_rectalis	1.0	hypothetical protein	13.76314369035068	Germany	UHGG	K
GUT_GENOME143712_01683	GUT_GENOME143712_1	1731187	Agathobacter_rectalis	2.0	hypothetical protein	21.98770964640312	Israel	UHGG	K
GUT_GENOME143712_01683	GUT_GENOME143712_1	1730556	Agathobacter_rectalis	1.0	hypothetical protein	19.99895161445108	Netherlands	UHGG	K
GUT_GENOME143712_01683	GUT_GENOME143712_1	1730556	Agathobacter_rectalis	1.0	hypothetical protein	22.328308238912165	Spain	UHGG	K
GUT_GENOME143712_01683	GUT_GENOME143712_1	1730556	Agathobacter_rectalis	1.0	hypothetical protein	11.15315869584817	Sweden	UHGG	K
GUT_GENOME143712_01683	GUT_GENOME143712_1	1730556	Agathobacter_rectalis	1.0	hypothetical protein	13.90032386700556	UK	UHGG	K
GUT_GENOME143712_01683	GUT_GENOME143712_1	1731192	Agathobacter_rectalis	2.0	hypothetical protein	15.93629530050512	US	UHGG	K
GUT_GENOME143712_01685	GUT_GENOME143712_1	1732937	Agathobacter_rectalis	1.0	Undecaprenyl-diphosphatase	24.142572585606484	China	UHGG		3.6.1.27
GUT_GENOME143712_01685	GUT_GENOME143712_1	1733136	Agathobacter_rectalis	1.0	Undecaprenyl-diphosphatase	6.324356297290854	Germany	UHGG		3.6.1.27
GUT_GENOME143712_01686	GUT_GENOME143712_1	1733506	Agathobacter_rectalis	1.0	hypothetical protein	8.741481552913015	Austria	UHGG	S
GUT_GENOME143712_01686	GUT_GENOME143712_1	1733668	Agathobacter_rectalis	1.0	hypothetical protein	11.723852483492362	China	UHGG	S
GUT_GENOME143712_01686	GUT_GENOME143712_1	1733506	Agathobacter_rectalis	1.0	hypothetical protein	6.471328243759251	Netherlands	UHGG	S
GUT_GENOME143712_01687	GUT_GENOME143712_1	1734500	Agathobacter_rectalis	1.0	Sodium/glutamate symporter	7.761547874268045	China	UHGG
GUT_GENOME143712_01748	GUT_GENOME143712_1	1806205	Agathobacter_rectalis	3.0	Cobalt-precorrin-5A hydrolase	16.143896053822314	Finland	UHGG	H	3.7.1.12
GUT_GENOME143712_01769	GUT_GENOME143712_1	1828704	Agathobacter_rectalis	3.0	hypothetical protein	13.113862598066056	Fiji	UHGG
GUT_GENOME143712_01770	GUT_GENOME143712_1	1829183	Agathobacter_rectalis	3.0	Riboflavin biosynthesis protein RibF	16.258842485961033	Fiji	UHGG
GUT_GENOME143712_01771	GUT_GENOME143712_1	1830557	Agathobacter_rectalis	3.0	tRNA pseudouridine synthase B	13.104732651193292	Fiji	UHGG	J	5.4.99.25
GUT_GENOME143712_01774	GUT_GENOME143712_1	1834360	Agathobacter_rectalis	3.0	Elongation factor 4	12.354088465947852	Fiji	UHGG
GUT_GENOME143712_01787	GUT_GENOME143712_1	1845009	Agathobacter_rectalis	3.0	hypothetical protein	14.929019016508189	Fiji	UHGG
GUT_GENOME143712_01788	GUT_GENOME143712_1	1845790	Agathobacter_rectalis	3.0	Bifunctional protein FolD protein	14.26612786867348	Fiji	UHGG
GUT_GENOME143712_01789	GUT_GENOME143712_1	1846655	Agathobacter_rectalis	3.0	Formate--tetrahydrofolate ligase	15.044346894488196	Fiji	UHGG		6.3.4.3
GUT_GENOME143712_01966	GUT_GENOME143712_1	1998000	Agathobacter_rectalis	5.0	DNA topoisomerase 3	6.912963105773173	Estonia	UHGG		5.99.1.2
GUT_GENOME143712_01974	GUT_GENOME143712_1	2007966	Agathobacter_rectalis	2.0	hypothetical protein	22.440274696664503	Fiji	UHGG
GUT_GENOME143712_01974	GUT_GENOME143712_1	2007878	Agathobacter_rectalis	3.0	hypothetical protein	12.600145991912084	Kazakhstan	UHGG
GUT_GENOME143712_01986	GUT_GENOME143712_1	2018672	Agathobacter_rectalis	4.0	Glycogen synthase	9.756145378798951	Canada	UHGG		2.4.1.21
GUT_GENOME143712_01987	GUT_GENOME143712_1	2018947	Agathobacter_rectalis	4.0	hypothetical protein	9.16280493509266	Canada	UHGG
GUT_GENOME143712_01988	GUT_GENOME143712_1	2021202	Agathobacter_rectalis	4.0	putative ABC transporter ATP-binding protein	11.43044506780896	Canada	UHGG	V
GUT_GENOME143712_01989	GUT_GENOME143712_1	2023276	Agathobacter_rectalis	4.0	Vitamin B12 import ATP-binding protein BtuD	10.091217219101406	Canada	UHGG	V	3.6.3.33
GUT_GENOME143712_02008	GUT_GENOME143712_1	2050561	Agathobacter_rectalis	4.0	hypothetical protein	8.492098582715196	Canada	UHGG
GUT_GENOME143712_02014	GUT_GENOME143712_1	2060104	Agathobacter_rectalis	4.0	DNA repair protein RecN	6.3082000262329085	Canada	UHGG
GUT_GENOME143712_02053	GUT_GENOME143712_1	2097812	Agathobacter_rectalis	3.0	hypothetical protein	11.251196144499318	France	UHGG	M
GUT_GENOME143712_02054	GUT_GENOME143712_1	2098690	Agathobacter_rectalis	5.0	Cell division protein FtsZ	6.336114709889027	Austria	UHGG
GUT_GENOME143712_02054	GUT_GENOME143712_1	2098690	Agathobacter_rectalis	3.0	Cell division protein FtsZ	20.87902139174724	France	UHGG
GUT_GENOME143712_02054	GUT_GENOME143712_1	2098690	Agathobacter_rectalis	3.0	Cell division protein FtsZ	9.437219247685825	Spain	UHGG
GUT_GENOME143712_02054	GUT_GENOME143712_1	2098690	Agathobacter_rectalis	4.0	Cell division protein FtsZ	7.109132160483918	Sweden	UHGG
GUT_GENOME143712_02054	GUT_GENOME143712_1	2098690	Agathobacter_rectalis	4.0	Cell division protein FtsZ	6.368499586468242	UK	UHGG
GUT_GENOME143712_02055	GUT_GENOME143712_1	2100317	Agathobacter_rectalis	5.0	Cell division protein DivIB	8.159839558438925	Austria	UHGG
GUT_GENOME143712_02055	GUT_GENOME143712_1	2099955	Agathobacter_rectalis	3.0	Cell division protein DivIB	17.52578799290354	France	UHGG
GUT_GENOME143712_02055	GUT_GENOME143712_1	2099955	Agathobacter_rectalis	3.0	Cell division protein DivIB	12.4352586492028	Spain	UHGG
GUT_GENOME143712_02057	GUT_GENOME143712_1	2102242	Agathobacter_rectalis	5.0	UDP-N-acetylmuramoylalanine--D-glutamate ligase	8.151642232970655	Austria	UHGG		6.3.2.9
GUT_GENOME143712_02057	GUT_GENOME143712_1	2102242	Agathobacter_rectalis	3.0	UDP-N-acetylmuramoylalanine--D-glutamate ligase	14.393187848461295	France	UHGG		6.3.2.9
GUT_GENOME143712_02057	GUT_GENOME143712_1	2102708	Agathobacter_rectalis	3.0	UDP-N-acetylmuramoylalanine--D-glutamate ligase	6.832569203926125	Israel	UHGG		6.3.2.9
GUT_GENOME143712_02057	GUT_GENOME143712_1	2102708	Agathobacter_rectalis	6.0	UDP-N-acetylmuramoylalanine--D-glutamate ligase	8.097443974730849	Netherlands	UHGG		6.3.2.9
GUT_GENOME143712_02057	GUT_GENOME143712_1	2102708	Agathobacter_rectalis	3.0	UDP-N-acetylmuramoylalanine--D-glutamate ligase	11.583955115015574	Spain	UHGG		6.3.2.9
GUT_GENOME143712_02057	GUT_GENOME143712_1	2102242	Agathobacter_rectalis	4.0	UDP-N-acetylmuramoylalanine--D-glutamate ligase	6.978232164860217	Sweden	UHGG		6.3.2.9
GUT_GENOME143712_02058	GUT_GENOME143712_1	2104374	Agathobacter_rectalis	5.0	Stage V sporulation protein D	8.439914739032753	Austria	UHGG
GUT_GENOME143712_02058	GUT_GENOME143712_1	2104676	Agathobacter_rectalis	3.0	Stage V sporulation protein D	16.437739618316115	France	UHGG
GUT_GENOME143712_02058	GUT_GENOME143712_1	2104676	Agathobacter_rectalis	3.0	Stage V sporulation protein D	9.323318035522735	Israel	UHGG
GUT_GENOME143712_02058	GUT_GENOME143712_1	2103107	Agathobacter_rectalis	3.0	Stage V sporulation protein D	12.53992837913706	Spain	UHGG
GUT_GENOME143712_02058	GUT_GENOME143712_1	2104676	Agathobacter_rectalis	4.0	Stage V sporulation protein D	8.368094534554519	UK	UHGG
GUT_GENOME143712_02059	GUT_GENOME143712_1	2105840	Agathobacter_rectalis	5.0	Stage V sporulation protein D	6.00850386361472	Austria	UHGG	M
GUT_GENOME143712_02059	GUT_GENOME143712_1	2104904	Agathobacter_rectalis	3.0	Stage V sporulation protein D	14.223648335706743	France	UHGG	M
GUT_GENOME143712_02059	GUT_GENOME143712_1	2105848	Agathobacter_rectalis	3.0	Stage V sporulation protein D	11.569286776973923	Israel	UHGG	M
GUT_GENOME143712_02059	GUT_GENOME143712_1	2105853	Agathobacter_rectalis	3.0	Stage V sporulation protein D	12.937835907974574	Spain	UHGG	M
GUT_GENOME143712_02059	GUT_GENOME143712_1	2104904	Agathobacter_rectalis	4.0	Stage V sporulation protein D	7.815660101657614	UK	UHGG	M
GUT_GENOME143712_02060	GUT_GENOME143712_1	2106875	Agathobacter_rectalis	3.0	Cell division protein FtsL	11.867919725542908	France	UHGG
GUT_GENOME143712_02060	GUT_GENOME143712_1	2107177	Agathobacter_rectalis	3.0	Cell division protein FtsL	6.761728000910757	Israel	UHGG
GUT_GENOME143712_02061	GUT_GENOME143712_1	2107765	Agathobacter_rectalis	3.0	Ribosomal RNA small subunit methyltransferase H	11.64876818050304	France	UHGG		2.1.1.199
GUT_GENOME143712_02061	GUT_GENOME143712_1	2107765	Agathobacter_rectalis	3.0	Ribosomal RNA small subunit methyltransferase H	7.206827734082113	Israel	UHGG		2.1.1.199
GUT_GENOME143712_02061	GUT_GENOME143712_1	2107765	Agathobacter_rectalis	3.0	Ribosomal RNA small subunit methyltransferase H	6.220998914730352	Spain	UHGG		2.1.1.199
GUT_GENOME143712_02063	GUT_GENOME143712_1	2109173	Agathobacter_rectalis	3.0	Prolipoprotein diacylglyceryl transferase	9.818439969519927	France	UHGG		2.4.99.-
GUT_GENOME143712_02063	GUT_GENOME143712_1	2109173	Agathobacter_rectalis	3.0	Prolipoprotein diacylglyceryl transferase	8.085833732256033	Israel	UHGG		2.4.99.-
GUT_GENOME143712_02068	GUT_GENOME143712_1	2113606	Agathobacter_rectalis	4.0	hypothetical protein	7.152034734662003	Germany	UHGG
GUT_GENOME143712_02068	GUT_GENOME143712_1	2113606	Agathobacter_rectalis	3.0	hypothetical protein	8.49605179128116	Israel	UHGG
GUT_GENOME143712_02068	GUT_GENOME143712_1	2113606	Agathobacter_rectalis	3.0	hypothetical protein	6.444047270133218	Spain	UHGG
GUT_GENOME143712_02068	GUT_GENOME143712_1	2114063	Agathobacter_rectalis	4.0	hypothetical protein	9.890298210345566	UK	UHGG
GUT_GENOME143712_02069	GUT_GENOME143712_1	2115331	Agathobacter_rectalis	3.0	putative cation-transporting ATPase E	10.35854973413142	France	UHGG		3.6.3.-
GUT_GENOME143712_02069	GUT_GENOME143712_1	2115331	Agathobacter_rectalis	4.0	putative cation-transporting ATPase E	6.199811645675926	Germany	UHGG		3.6.3.-
GUT_GENOME143712_02069	GUT_GENOME143712_1	2115252	Agathobacter_rectalis	3.0	putative cation-transporting ATPase E	16.068315354443122	Israel	UHGG		3.6.3.-
GUT_GENOME143712_02069	GUT_GENOME143712_1	2115252	Agathobacter_rectalis	3.0	putative cation-transporting ATPase E	11.64746190131074	Spain	UHGG		3.6.3.-
GUT_GENOME143712_02069	GUT_GENOME143712_1	2115331	Agathobacter_rectalis	4.0	putative cation-transporting ATPase E	8.784919097549034	UK	UHGG		3.6.3.-
GUT_GENOME143712_02081	GUT_GENOME143712_1	2133773	Agathobacter_rectalis	7.0	5'-nucleotidase	6.80466114467033	Canada	UHGG	F	3.1.3.5
GUT_GENOME143712_02093	GUT_GENOME143712_1	2148832	Agathobacter_rectalis	2.0	hypothetical protein	9.21822483976514	China	UHGG	K
GUT_GENOME143712_02094	GUT_GENOME143712_1	2150977	Agathobacter_rectalis	2.0	ABC transporter ATP-binding protein YtrB	10.404999764207323	China	UHGG	K
GUT_GENOME143712_02095	GUT_GENOME143712_1	2151325	Agathobacter_rectalis	2.0	hypothetical protein	12.543383759882442	China	UHGG	K
GUT_GENOME143712_02097	GUT_GENOME143712_1	2153274	Agathobacter_rectalis	2.0	hypothetical protein	36.17193482028188	China	UHGG
GUT_GENOME143712_02135	GUT_GENOME143712_1	2207117	Agathobacter_rectalis	2.0	putative dual-specificity RNA methyltransferase RlmN	7.116126167172243	UK	UHGG	T	2.1.1.192
GUT_GENOME143712_02136	GUT_GENOME143712_1	2207740	Agathobacter_rectalis	3.0	Ribosomal RNA small subunit methyltransferase B	7.010286478944088	Denmark	UHGG		2.1.1.176
GUT_GENOME143712_02136	GUT_GENOME143712_1	2208015	Agathobacter_rectalis	3.0	Ribosomal RNA small subunit methyltransferase B	6.664184376098668	Germany	UHGG		2.1.1.176
GUT_GENOME143712_02136	GUT_GENOME143712_1	2207740	Agathobacter_rectalis	2.0	Ribosomal RNA small subunit methyltransferase B	6.734534512490846	UK	UHGG		2.1.1.176
GUT_GENOME143712_02137	GUT_GENOME143712_1	2208965	Agathobacter_rectalis	3.0	hypothetical protein	8.405657747811764	Denmark	UHGG
GUT_GENOME143712_02137	GUT_GENOME143712_1	2208965	Agathobacter_rectalis	3.0	hypothetical protein	7.9841446253710835	Sweden	UHGG
GUT_GENOME143712_02137	GUT_GENOME143712_1	2208965	Agathobacter_rectalis	2.0	hypothetical protein	6.056209053386531	UK	UHGG
GUT_GENOME143712_02139	GUT_GENOME143712_1	2211174	Agathobacter_rectalis	3.0	Peptide deformylase 1	13.078631753015822	Germany	UHGG	J	3.5.1.88
GUT_GENOME143712_02139	GUT_GENOME143712_1	2211174	Agathobacter_rectalis	3.0	Peptide deformylase 1	6.949096290494071	Sweden	UHGG	J	3.5.1.88
GUT_GENOME143712_02139	GUT_GENOME143712_1	2211174	Agathobacter_rectalis	2.0	Peptide deformylase 1	9.238736558092391	UK	UHGG	J	3.5.1.88
GUT_GENOME143712_02140	GUT_GENOME143712_1	2213688	Agathobacter_rectalis	3.0	Primosomal protein N'	6.367323108368979	Denmark	UHGG		3.6.4.-
GUT_GENOME143712_02140	GUT_GENOME143712_1	2211846	Agathobacter_rectalis	3.0	Primosomal protein N'	7.04283128621745	Sweden	UHGG		3.6.4.-
GUT_GENOME143712_02140	GUT_GENOME143712_1	2213688	Agathobacter_rectalis	2.0	Primosomal protein N'	9.80175368694192	UK	UHGG		3.6.4.-
GUT_GENOME143712_02145	GUT_GENOME143712_1	2217126	Agathobacter_rectalis	3.0	hypothetical protein	7.5432176835577405	Denmark	UHGG	S
GUT_GENOME143712_02145	GUT_GENOME143712_1	2217268	Agathobacter_rectalis	3.0	hypothetical protein	8.03146510566661	Germany	UHGG	S
GUT_GENOME143712_02145	GUT_GENOME143712_1	2217229	Agathobacter_rectalis	2.0	hypothetical protein	14.270266288957512	UK	UHGG	S
GUT_GENOME143712_02148	GUT_GENOME143712_1	2220292	Agathobacter_rectalis	3.0	Uridine kinase	6.362540285303866	Denmark	UHGG		2.7.1.48
GUT_GENOME143712_02148	GUT_GENOME143712_1	2220247	Agathobacter_rectalis	3.0	Uridine kinase	7.218587717524342	Sweden	UHGG		2.7.1.48
GUT_GENOME143712_02148	GUT_GENOME143712_1	2220304	Agathobacter_rectalis	2.0	Uridine kinase	9.27214516456241	UK	UHGG		2.7.1.48
GUT_GENOME143712_02150	GUT_GENOME143712_1	2223320	Agathobacter_rectalis	3.0	RNA polymerase sigma factor SigA	9.952250557583024	Denmark	UHGG
GUT_GENOME143712_02150	GUT_GENOME143712_1	2223320	Agathobacter_rectalis	3.0	RNA polymerase sigma factor SigA	8.431438880502125	Sweden	UHGG
GUT_GENOME143712_02150	GUT_GENOME143712_1	2223103	Agathobacter_rectalis	2.0	RNA polymerase sigma factor SigA	13.35249456258906	UK	UHGG
GUT_GENOME143712_02150	GUT_GENOME143712_1	2223310	Agathobacter_rectalis	4.0	RNA polymerase sigma factor SigA	8.36762179788105	US	UHGG
GUT_GENOME143712_02151	GUT_GENOME143712_1	2225128	Agathobacter_rectalis	3.0	DNA primase	9.655707665274168	Sweden	UHGG		2.7.7.-
GUT_GENOME143712_02151	GUT_GENOME143712_1	2223505	Agathobacter_rectalis	2.0	DNA primase	10.689340145129426	UK	UHGG		2.7.7.-
GUT_GENOME143712_02151	GUT_GENOME143712_1	2225128	Agathobacter_rectalis	4.0	DNA primase	7.88390215982324	US	UHGG		2.7.7.-
GUT_GENOME143712_02152	GUT_GENOME143712_1	2225327	Agathobacter_rectalis	2.0	Deoxyguanosinetriphosphate triphosphohydrolase-like protein	9.110787358033695	UK	UHGG
GUT_GENOME143712_02152	GUT_GENOME143712_1	2225327	Agathobacter_rectalis	4.0	Deoxyguanosinetriphosphate triphosphohydrolase-like protein	7.782300698817162	US	UHGG
GUT_GENOME143712_02153	GUT_GENOME143712_1	2227397	Agathobacter_rectalis	6.0	hypothetical protein	10.252791768729232	Canada	UHGG
GUT_GENOME143712_02153	GUT_GENOME143712_1	2227557	Agathobacter_rectalis	3.0	hypothetical protein	11.66666095798072	Sweden	UHGG
GUT_GENOME143712_02153	GUT_GENOME143712_1	2226882	Agathobacter_rectalis	2.0	hypothetical protein	10.09029896050168	UK	UHGG
GUT_GENOME143712_02153	GUT_GENOME143712_1	2227566	Agathobacter_rectalis	4.0	hypothetical protein	10.324239674267092	US	UHGG
GUT_GENOME143712_02168	GUT_GENOME143712_1	2240170	Agathobacter_rectalis	3.0	hypothetical protein	9.642287348195408	Denmark	UHGG	L
GUT_GENOME143712_02168	GUT_GENOME143712_1	2240934	Agathobacter_rectalis	4.0	hypothetical protein	7.027053350191575	Finland	UHGG	L
GUT_GENOME143712_02168	GUT_GENOME143712_1	2241442	Agathobacter_rectalis	3.0	hypothetical protein	8.758049593639031	Germany	UHGG	L
GUT_GENOME143712_02168	GUT_GENOME143712_1	2240714	Agathobacter_rectalis	5.0	hypothetical protein	8.282385046712617	Netherlands	UHGG	L
GUT_GENOME143712_02168	GUT_GENOME143712_1	2240714	Agathobacter_rectalis	3.0	hypothetical protein	12.05308542413088	Sweden	UHGG	L
GUT_GENOME143712_02168	GUT_GENOME143712_1	2241233	Agathobacter_rectalis	2.0	hypothetical protein	13.569051629163804	UK	UHGG	L
GUT_GENOME143712_02168	GUT_GENOME143712_1	2240170	Agathobacter_rectalis	4.0	hypothetical protein	10.958341176678932	US	UHGG	L
GUT_GENOME143712_02169	GUT_GENOME143712_1	2242269	Agathobacter_rectalis	3.0	hypothetical protein	13.18088335250201	Denmark	UHGG	M
GUT_GENOME143712_02169	GUT_GENOME143712_1	2242232	Agathobacter_rectalis	3.0	hypothetical protein	13.028553868865488	Germany	UHGG	M
GUT_GENOME143712_02169	GUT_GENOME143712_1	2241635	Agathobacter_rectalis	5.0	hypothetical protein	10.949522709888324	Netherlands	UHGG	M
GUT_GENOME143712_02169	GUT_GENOME143712_1	2241645	Agathobacter_rectalis	3.0	hypothetical protein	17.429227460711566	Sweden	UHGG	M
GUT_GENOME143712_02169	GUT_GENOME143712_1	2241645	Agathobacter_rectalis	2.0	hypothetical protein	15.114191400595129	UK	UHGG	M
GUT_GENOME143712_02169	GUT_GENOME143712_1	2241645	Agathobacter_rectalis	4.0	hypothetical protein	11.544326209566758	US	UHGG	M
GUT_GENOME143712_02174	GUT_GENOME143712_1	2249079	Agathobacter_rectalis	3.0	Folylpolyglutamate synthase	10.665023891855164	Denmark	UHGG	H	6.3.2.17
GUT_GENOME143712_02174	GUT_GENOME143712_1	2248946	Agathobacter_rectalis	4.0	Folylpolyglutamate synthase	7.01033994159461	Finland	UHGG	H	6.3.2.17
GUT_GENOME143712_02174	GUT_GENOME143712_1	2249093	Agathobacter_rectalis	3.0	Folylpolyglutamate synthase	11.992781577731416	Germany	UHGG	H	6.3.2.17
GUT_GENOME143712_02174	GUT_GENOME143712_1	2249093	Agathobacter_rectalis	6.0	Folylpolyglutamate synthase	8.143494068202028	Israel	UHGG	H	6.3.2.17
GUT_GENOME143712_02174	GUT_GENOME143712_1	2249083	Agathobacter_rectalis	5.0	Folylpolyglutamate synthase	9.44199346796508	Netherlands	UHGG	H	6.3.2.17
GUT_GENOME143712_02174	GUT_GENOME143712_1	2249135	Agathobacter_rectalis	4.0	Folylpolyglutamate synthase	6.298844203633668	Spain	UHGG	H	6.3.2.17
GUT_GENOME143712_02174	GUT_GENOME143712_1	2249093	Agathobacter_rectalis	3.0	Folylpolyglutamate synthase	18.871180758568546	Sweden	UHGG	H	6.3.2.17
GUT_GENOME143712_02174	GUT_GENOME143712_1	2249135	Agathobacter_rectalis	2.0	Folylpolyglutamate synthase	16.285447731227766	UK	UHGG	H	6.3.2.17
GUT_GENOME143712_02174	GUT_GENOME143712_1	2249079	Agathobacter_rectalis	4.0	Folylpolyglutamate synthase	11.909006198135716	US	UHGG	H	6.3.2.17
GUT_GENOME143712_02175	GUT_GENOME143712_1	2250399	Agathobacter_rectalis	4.0	Fatty acid-binding protein	7.838407701891386	Estonia	UHGG
GUT_GENOME143712_02175	GUT_GENOME143712_1	2250399	Agathobacter_rectalis	3.0	Fatty acid-binding protein	12.139907929525602	Germany	UHGG
GUT_GENOME143712_02175	GUT_GENOME143712_1	2250399	Agathobacter_rectalis	2.0	Fatty acid-binding protein	16.181374349662946	UK	UHGG
GUT_GENOME143712_02176	GUT_GENOME143712_1	2251449	Agathobacter_rectalis	3.0	putative M18 family aminopeptidase 2	8.202497409924751	Denmark	UHGG		3.4.11.-
GUT_GENOME143712_02176	GUT_GENOME143712_1	2251449	Agathobacter_rectalis	4.0	putative M18 family aminopeptidase 2	8.96196796146986	Estonia	UHGG		3.4.11.-
GUT_GENOME143712_02176	GUT_GENOME143712_1	2251449	Agathobacter_rectalis	3.0	putative M18 family aminopeptidase 2	10.11354815391014	Germany	UHGG		3.4.11.-
GUT_GENOME143712_02176	GUT_GENOME143712_1	2251449	Agathobacter_rectalis	6.0	putative M18 family aminopeptidase 2	8.709961668746738	Israel	UHGG		3.4.11.-
GUT_GENOME143712_02176	GUT_GENOME143712_1	2251449	Agathobacter_rectalis	5.0	putative M18 family aminopeptidase 2	9.011356779108606	Netherlands	UHGG		3.4.11.-
GUT_GENOME143712_02176	GUT_GENOME143712_1	2251449	Agathobacter_rectalis	3.0	putative M18 family aminopeptidase 2	19.601491349265576	Sweden	UHGG		3.4.11.-
GUT_GENOME143712_02176	GUT_GENOME143712_1	2251449	Agathobacter_rectalis	2.0	putative M18 family aminopeptidase 2	20.125837994993937	UK	UHGG		3.4.11.-
GUT_GENOME143712_02176	GUT_GENOME143712_1	2251449	Agathobacter_rectalis	4.0	putative M18 family aminopeptidase 2	8.548101993582367	US	UHGG		3.4.11.-
GUT_GENOME143712_02177	GUT_GENOME143712_1	2252818	Agathobacter_rectalis	3.0	hypothetical protein	11.71163786120668	Germany	UHGG	S
GUT_GENOME143712_02177	GUT_GENOME143712_1	2252818	Agathobacter_rectalis	6.0	hypothetical protein	6.653146059120722	Israel	UHGG	S
GUT_GENOME143712_02177	GUT_GENOME143712_1	2252816	Agathobacter_rectalis	5.0	hypothetical protein	7.124247452779802	Netherlands	UHGG	S
GUT_GENOME143712_02177	GUT_GENOME143712_1	2252818	Agathobacter_rectalis	3.0	hypothetical protein	22.335006596879897	Sweden	UHGG	S
GUT_GENOME143712_02177	GUT_GENOME143712_1	2252816	Agathobacter_rectalis	2.0	hypothetical protein	16.449326292385717	UK	UHGG	S
GUT_GENOME143712_02177	GUT_GENOME143712_1	2252816	Agathobacter_rectalis	4.0	hypothetical protein	7.416319690877285	US	UHGG	S
GUT_GENOME143712_02178	GUT_GENOME143712_1	2253167	Agathobacter_rectalis	3.0	Cold shock-like protein	11.36266614805852	Germany	UHGG	K
GUT_GENOME143712_02178	GUT_GENOME143712_1	2253167	Agathobacter_rectalis	6.0	Cold shock-like protein	6.489836972712773	Israel	UHGG	K
GUT_GENOME143712_02178	GUT_GENOME143712_1	2253167	Agathobacter_rectalis	5.0	Cold shock-like protein	6.518981691435213	Netherlands	UHGG	K
GUT_GENOME143712_02178	GUT_GENOME143712_1	2253167	Agathobacter_rectalis	3.0	Cold shock-like protein	22.11665793604988	Sweden	UHGG	K
GUT_GENOME143712_02178	GUT_GENOME143712_1	2253167	Agathobacter_rectalis	2.0	Cold shock-like protein	14.31536597488224	UK	UHGG	K
GUT_GENOME143712_02179	GUT_GENOME143712_1	2253904	Agathobacter_rectalis	4.0	hypothetical protein	9.705190682009835	Estonia	UHGG
GUT_GENOME143712_02179	GUT_GENOME143712_1	2253904	Agathobacter_rectalis	3.0	hypothetical protein	7.08123955511701	Germany	UHGG
GUT_GENOME143712_02179	GUT_GENOME143712_1	2253904	Agathobacter_rectalis	5.0	hypothetical protein	8.463806577609551	Netherlands	UHGG
GUT_GENOME143712_02179	GUT_GENOME143712_1	2253904	Agathobacter_rectalis	3.0	hypothetical protein	16.10138564673031	Sweden	UHGG
GUT_GENOME143712_02179	GUT_GENOME143712_1	2253945	Agathobacter_rectalis	2.0	hypothetical protein	18.37265352508638	UK	UHGG
GUT_GENOME143712_02180	GUT_GENOME143712_1	2256013	Agathobacter_rectalis	3.0	hypothetical protein	8.916053867615265	Austria	UHGG
GUT_GENOME143712_02180	GUT_GENOME143712_1	2255817	Agathobacter_rectalis	3.0	hypothetical protein	11.90201653103704	Germany	UHGG
GUT_GENOME143712_02180	GUT_GENOME143712_1	2256013	Agathobacter_rectalis	3.0	hypothetical protein	13.369428846754786	Sweden	UHGG
GUT_GENOME143712_02181	GUT_GENOME143712_1	2257572	Agathobacter_rectalis	3.0	putative ABC transporter permease YknZ	9.155566081795117	Austria	UHGG	V
GUT_GENOME143712_02181	GUT_GENOME143712_1	2257892	Agathobacter_rectalis	3.0	putative ABC transporter permease YknZ	8.355177594809925	Denmark	UHGG	V
GUT_GENOME143712_02181	GUT_GENOME143712_1	2257728	Agathobacter_rectalis	3.0	putative ABC transporter permease YknZ	8.922545113973024	Germany	UHGG	V
GUT_GENOME143712_02181	GUT_GENOME143712_1	2257728	Agathobacter_rectalis	5.0	putative ABC transporter permease YknZ	10.11397139832316	Netherlands	UHGG	V
GUT_GENOME143712_02181	GUT_GENOME143712_1	2257550	Agathobacter_rectalis	3.0	putative ABC transporter permease YknZ	12.191128306072844	Sweden	UHGG	V
GUT_GENOME143712_02181	GUT_GENOME143712_1	2257728	Agathobacter_rectalis	2.0	putative ABC transporter permease YknZ	13.375083985429557	UK	UHGG	V
GUT_GENOME143712_02182	GUT_GENOME143712_1	2259015	Agathobacter_rectalis	4.0	hypothetical protein	10.007636335739535	China	UHGG	M
GUT_GENOME143712_02182	GUT_GENOME143712_1	2259615	Agathobacter_rectalis	3.0	hypothetical protein	8.643171680169143	Sweden	UHGG	M
GUT_GENOME143712_02182	GUT_GENOME143712_1	2258656	Agathobacter_rectalis	2.0	hypothetical protein	10.589258669678811	UK	UHGG	M
GUT_GENOME143712_02183	GUT_GENOME143712_1	2260261	Agathobacter_rectalis	4.0	putative ABC transporter ATP-binding protein YknY	7.090511151698914	China	UHGG		3.6.3.-
GUT_GENOME143712_02183	GUT_GENOME143712_1	2259948	Agathobacter_rectalis	3.0	putative ABC transporter ATP-binding protein YknY	10.053526463281734	Sweden	UHGG		3.6.3.-
GUT_GENOME143712_02184	GUT_GENOME143712_1	2261419	Agathobacter_rectalis	4.0	Putative efflux system component YknX	18.36807968135212	China	UHGG
GUT_GENOME143712_02184	GUT_GENOME143712_1	2261030	Agathobacter_rectalis	3.0	Putative efflux system component YknX	8.585071630309743	Sweden	UHGG
GUT_GENOME143712_02184	GUT_GENOME143712_1	2261030	Agathobacter_rectalis	2.0	Putative efflux system component YknX	9.190817968890675	UK	UHGG
GUT_GENOME143712_02185	GUT_GENOME143712_1	2263073	Agathobacter_rectalis	4.0	hypothetical protein	6.984640464117451	China	UHGG
GUT_GENOME143712_02185	GUT_GENOME143712_1	2262806	Agathobacter_rectalis	3.0	hypothetical protein	7.769058038117434	Sweden	UHGG
GUT_GENOME143712_02188	GUT_GENOME143712_1	2268395	Agathobacter_rectalis	4.0	Anaerobic ribonucleoside-triphosphate reductase	8.283190357211726	China	UHGG		1.1.98.6
GUT_GENOME143712_02189	GUT_GENOME143712_1	2269627	Agathobacter_rectalis	4.0	hypothetical protein	6.446286228370739	China	UHGG	K
GUT_GENOME143712_02219	GUT_GENOME143712_1	2306179	Agathobacter_rectalis	1.0	hypothetical protein	70.77690243275634	Mongolia_NW	UHGG	T
GUT_GENOME143712_02355	GUT_GENOME143712_1	2461131	Agathobacter_rectalis	5.0	L-2-hydroxyglutarate oxidase LhgO	10.86959409767398	Canada	UHGG	P	1.1.3.15
GUT_GENOME143712_02364	GUT_GENOME143712_1	2473163	Agathobacter_rectalis	1.0	Multidrug resistance protein MdtB	52.9475102537623	Finland	UHGG
GUT_GENOME143712_02364	GUT_GENOME143712_1	2472202	Agathobacter_rectalis	1.0	Multidrug resistance protein MdtB	49.08066186338718	France	UHGG
GUT_GENOME143712_02366	GUT_GENOME143712_1	2475971	Agathobacter_rectalis	1.0	hypothetical protein	41.56704411117421	Finland	UHGG
GUT_GENOME143712_02367	GUT_GENOME143712_1	2476922	Agathobacter_rectalis	1.0	5'-methylthioadenosine/S-adenosylhomocysteine nucleosidase	10.9282379467551	Finland	UHGG		3.2.2.9
GUT_GENOME143712_02367	GUT_GENOME143712_1	2476922	Agathobacter_rectalis	1.0	5'-methylthioadenosine/S-adenosylhomocysteine nucleosidase	14.3494274149817	France	UHGG		3.2.2.9
GUT_GENOME143712_02368	GUT_GENOME143712_1	2477843	Agathobacter_rectalis	1.0	S-ribosylhomocysteine lyase	13.501388520665923	Finland	UHGG		4.4.1.21
GUT_GENOME143712_02369	GUT_GENOME143712_1	2478786	Agathobacter_rectalis	1.0	Oligoendopeptidase F%2C plasmid	31.494635751787783	Finland	UHGG		3.4.24.-
GUT_GENOME143712_02524	GUT_GENOME143712_1	2656386	Agathobacter_rectalis	2.0	hypothetical protein	32.95378952301489	Finland	UHGG	M
GUT_GENOME143712_02524	GUT_GENOME143712_1	2656428	Agathobacter_rectalis	2.0	hypothetical protein	41.57490296610034	France	UHGG	M
GUT_GENOME143712_02526	GUT_GENOME143712_1	2657946	Agathobacter_rectalis	5.0	hypothetical protein	6.747709829762176	Germany	UHGG	G
GUT_GENOME143712_02534	GUT_GENOME143712_1	2668595	Agathobacter_rectalis	1.0	UvrABC system protein B	53.07856728417782	Madagascar	UHGG
GUT_GENOME143712_02539	GUT_GENOME143712_1	2674542	Agathobacter_rectalis	3.0	Aspartokinase 3	9.29985773540265	Netherlands	UHGG		2.7.2.4
GUT_GENOME143712_02539	GUT_GENOME143712_1	2674542	Agathobacter_rectalis	5.0	Aspartokinase 3	8.59723222816434	UK	UHGG		2.7.2.4
GUT_GENOME143712_02540	GUT_GENOME143712_1	2676002	Agathobacter_rectalis	5.0	Putative metallophosphoesterase MG207	8.056065495898093	UK	UHGG		3.1.4.-
GUT_GENOME143712_02542	GUT_GENOME143712_1	2677096	Agathobacter_rectalis	4.0	2-succinyl-6-hydroxy-2%2C4-cyclohexadiene-1-carboxylate synthase	9.109685511615329	Austria	UHGG		4.2.99.20
GUT_GENOME143712_02542	GUT_GENOME143712_1	2677323	Agathobacter_rectalis	1.0	2-succinyl-6-hydroxy-2%2C4-cyclohexadiene-1-carboxylate synthase	16.87335139792782	Fiji	UHGG		4.2.99.20
GUT_GENOME143712_02542	GUT_GENOME143712_1	2677863	Agathobacter_rectalis	3.0	2-succinyl-6-hydroxy-2%2C4-cyclohexadiene-1-carboxylate synthase	11.58598213615763	Netherlands	UHGG		4.2.99.20
GUT_GENOME143712_02542	GUT_GENOME143712_1	2677096	Agathobacter_rectalis	5.0	2-succinyl-6-hydroxy-2%2C4-cyclohexadiene-1-carboxylate synthase	7.753169967669828	UK	UHGG		4.2.99.20
GUT_GENOME143712_02543	GUT_GENOME143712_1	2678102	Agathobacter_rectalis	4.0	phosphatase YcdX	7.50604976398494	Austria	UHGG	E	3.1.3.-
GUT_GENOME143712_02543	GUT_GENOME143712_1	2678102	Agathobacter_rectalis	3.0	phosphatase YcdX	12.826004253186444	Netherlands	UHGG	E	3.1.3.-
GUT_GENOME143712_02544	GUT_GENOME143712_1	2679830	Agathobacter_rectalis	4.0	Trk system potassium uptake protein TrkA	8.007264843847803	Austria	UHGG
GUT_GENOME143712_02544	GUT_GENOME143712_1	2679647	Agathobacter_rectalis	3.0	Trk system potassium uptake protein TrkA	13.235873005100297	Netherlands	UHGG
GUT_GENOME143712_02544	GUT_GENOME143712_1	2679158	Agathobacter_rectalis	5.0	Trk system potassium uptake protein TrkA	6.263326711655308	UK	UHGG
GUT_GENOME143712_02545	GUT_GENOME143712_1	2681459	Agathobacter_rectalis	1.0	Trk system potassium uptake protein TrkG	13.260624455043956	Fiji	UHGG
GUT_GENOME143712_02545	GUT_GENOME143712_1	2681146	Agathobacter_rectalis	3.0	Trk system potassium uptake protein TrkG	6.317987521651791	Netherlands	UHGG
GUT_GENOME143712_02546	GUT_GENOME143712_1	2682010	Agathobacter_rectalis	1.0	hypothetical protein	9.885092181861152	Fiji	UHGG
GUT_GENOME143712_02550	GUT_GENOME143712_1	2686392	Agathobacter_rectalis	1.0	hypothetical protein	30.41847807768897	Fiji	UHGG
GUT_GENOME143712_02551	GUT_GENOME143712_1	2686952	Agathobacter_rectalis	1.0	putative ABC transporter ATP-binding protein YheS	37.127495444879685	Fiji	UHGG	S
GUT_GENOME143712_02562	GUT_GENOME143712_1	2698682	Agathobacter_rectalis	1.0	hypothetical protein	10.60507659010876	Fiji	UHGG
GUT_GENOME143712_02570	GUT_GENOME143712_1	2710721	Agathobacter_rectalis	1.0	hypothetical protein	16.290305447685814	Fiji	UHGG
GUT_GENOME148897_00188	GUT_GENOME148897_1	212556	CAG-279_sp000437795	4.0	hypothetical protein	6.662167893713068	Denmark	UHGG	O
GUT_GENOME148897_00189	GUT_GENOME148897_1	213140	CAG-279_sp000437795	4.0	hypothetical protein	10.80326539717074	Denmark	UHGG
GUT_GENOME148897_00190	GUT_GENOME148897_1	216652	CAG-279_sp000437795	4.0	hypothetical protein	11.121097803962536	Denmark	UHGG	S
GUT_GENOME148897_00373	GUT_GENOME148897_2	122475	CAG-279_sp000437795	2.0	hypothetical protein	19.9408764243028	Israel	UHGG	M
GUT_GENOME148897_00498	GUT_GENOME148897_2	245158	CAG-279_sp000437795	4.0	Beta-hexosaminidase	6.560008332917456	Kazakhstan	UHGG		3.2.1.52
GUT_GENOME148897_00499	GUT_GENOME148897_2	246380	CAG-279_sp000437795	4.0	hypothetical protein	8.848356929960076	Kazakhstan	UHGG
GUT_GENOME148897_00523	GUT_GENOME148897_3	15974	CAG-279_sp000437795	3.0	Methylated-DNA--protein-cysteine methyltransferase%2C constitutive	12.829097500265048	Denmark	UHGG	H	2.1.1.63
GUT_GENOME148897_00525	GUT_GENOME148897_3	16586	CAG-279_sp000437795	3.0	hypothetical protein	10.949191974863783	Denmark	UHGG	S
GUT_GENOME148897_00537	GUT_GENOME148897_3	30258	CAG-279_sp000437795	1.0	hypothetical protein	280.2071571729058	Spain	UHGG	F
GUT_GENOME148897_00558	GUT_GENOME148897_3	54359	CAG-279_sp000437795	3.0	Starch-binding protein SusD	8.307075576637583	China	UHGG	M
GUT_GENOME148897_00655	GUT_GENOME148897_3	144581	CAG-279_sp000437795	1.0	hypothetical protein	41.30172847739244	China	UHGG
GUT_GENOME148897_00655	GUT_GENOME148897_3	145063	CAG-279_sp000437795	1.0	hypothetical protein	54.04962552874282	Denmark	UHGG
GUT_GENOME148897_00655	GUT_GENOME148897_3	145064	CAG-279_sp000437795	1.0	hypothetical protein	103.0697900254696	Israel	UHGG
GUT_GENOME148897_00655	GUT_GENOME148897_3	145064	CAG-279_sp000437795	1.0	hypothetical protein	169.50217859397904	Kazakhstan	UHGG
GUT_GENOME148897_00655	GUT_GENOME148897_3	144592	CAG-279_sp000437795	1.0	hypothetical protein	69.19477279571366	Mongolia_NW	UHGG
GUT_GENOME148897_00655	GUT_GENOME148897_3	144581	CAG-279_sp000437795	1.0	hypothetical protein	88.84178110757661	US	UHGG
GUT_GENOME148897_00867	GUT_GENOME148897_4	127621	CAG-279_sp000437795	3.0	Cell division protein FtsZ	7.854479406699358	Israel	UHGG
GUT_GENOME148897_00867	GUT_GENOME148897_4	127550	CAG-279_sp000437795	2.0	Cell division protein FtsZ	60.34307965870568	Spain	UHGG
GUT_GENOME148897_00880	GUT_GENOME148897_4	144006	CAG-279_sp000437795	2.0	hypothetical protein	6.440539551979248	Denmark	UHGG
GUT_GENOME148897_00881	GUT_GENOME148897_4	144500	CAG-279_sp000437795	2.0	hypothetical protein	14.009354364308535	Denmark	UHGG
GUT_GENOME148897_00882	GUT_GENOME148897_4	145809	CAG-279_sp000437795	2.0	hypothetical protein	18.604755586572537	Denmark	UHGG
GUT_GENOME148897_00882	GUT_GENOME148897_4	145931	CAG-279_sp000437795	2.0	hypothetical protein	30.459063782566112	US	UHGG
GUT_GENOME148897_00895	GUT_GENOME148897_4	159031	CAG-279_sp000437795	2.0	hypothetical protein	7.251780040471012	Denmark	UHGG
GUT_GENOME148897_00998	GUT_GENOME148897_5	70227	CAG-279_sp000437795	1.0	putative zinc protease	21.26591494002285	Fiji	UHGG	S	3.4.24.-
GUT_GENOME148897_01001	GUT_GENOME148897_5	74500	CAG-279_sp000437795	3.0	hypothetical protein	10.350176946729094	Spain	UHGG
GUT_GENOME148897_01046	GUT_GENOME148897_5	124905	CAG-279_sp000437795	2.0	Outer membrane efflux protein BepC	21.920865554702512	China	UHGG	MU
GUT_GENOME148897_01047	GUT_GENOME148897_5	126004	CAG-279_sp000437795	2.0	Macrolide export protein MacA	20.81957664327336	China	UHGG
GUT_GENOME148897_01183	GUT_GENOME148897_6	79213	CAG-279_sp000437795	4.0	hypothetical protein	6.418742369644254	China	UHGG
GUT_GENOME148897_01235	GUT_GENOME148897_7	9946	CAG-279_sp000437795	3.0	hypothetical protein	16.04105340578925	Fiji	UHGG	E
GUT_GENOME148897_01236	GUT_GENOME148897_7	10212	CAG-279_sp000437795	3.0	hypothetical protein	15.49934560546043	Fiji	UHGG	M
GUT_GENOME148897_01278	GUT_GENOME148897_7	68278	CAG-279_sp000437795	3.0	hypothetical protein	24.72496092401349	Kazakhstan	UHGG	S
GUT_GENOME148897_01348	GUT_GENOME148897_8	38487	CAG-279_sp000437795	2.0	hypothetical protein	7.195310150910147	Fiji	UHGG	L
GUT_GENOME148897_01349	GUT_GENOME148897_8	39622	CAG-279_sp000437795	2.0	Nuclease SbcCD subunit D	16.090719899753193	Fiji	UHGG
GUT_GENOME148897_01350	GUT_GENOME148897_8	41197	CAG-279_sp000437795	2.0	hypothetical protein	7.800760356477968	Fiji	UHGG
GUT_GENOME148897_01458	GUT_GENOME148897_9	57042	CAG-279_sp000437795	2.0	hypothetical protein	27.861417048570424	Kazakhstan	UHGG	P
GUT_GENOME232472_00414	GUT_GENOME232472_7	133202	CAG-568_sp000434395	1.0	hypothetical protein	9.24367862466798	Fiji	UHGG	G
GUT_GENOME232472_00414	GUT_GENOME232472_7	133295	CAG-568_sp000434395	2.0	hypothetical protein	8.403882384231748	Israel	UHGG	G
GUT_GENOME232472_00414	GUT_GENOME232472_7	133124	CAG-568_sp000434395	1.0	hypothetical protein	35.10490910075957	Madagascar	UHGG	G
GUT_GENOME232472_00415	GUT_GENOME232472_7	134015	CAG-568_sp000434395	1.0	hypothetical protein	21.90340277156092	Madagascar	UHGG	G
GUT_GENOME232472_00416	GUT_GENOME232472_7	135697	CAG-568_sp000434395	1.0	Maltose transport system permease protein MalG	11.645745949793657	Madagascar	UHGG	P
GUT_GENOME232472_00417	GUT_GENOME232472_7	136871	CAG-568_sp000434395	1.0	1%2C4-alpha-glucan branching enzyme GlgB	24.247577259813845	Fiji	UHGG	G	2.4.1.18
GUT_GENOME232472_00417	GUT_GENOME232472_7	137096	CAG-568_sp000434395	1.0	1%2C4-alpha-glucan branching enzyme GlgB	11.189276642219395	Madagascar	UHGG	G	2.4.1.18
GUT_GENOME232472_00418	GUT_GENOME232472_7	139283	CAG-568_sp000434395	1.0	Vitamin B12 import ATP-binding protein BtuD	15.45735203610238	Fiji	UHGG	P	3.6.3.33
GUT_GENOME232472_00418	GUT_GENOME232472_7	138225	CAG-568_sp000434395	1.0	Vitamin B12 import ATP-binding protein BtuD	10.46871587740956	Madagascar	UHGG	P	3.6.3.33
GUT_GENOME232472_00419	GUT_GENOME232472_7	140251	CAG-568_sp000434395	1.0	hypothetical protein	13.834776639393834	Fiji	UHGG
GUT_GENOME232472_00471	GUT_GENOME232472_7	200770	CAG-568_sp000434395	1.0	hypothetical protein	19.750730367239026	Israel	UHGG
GUT_GENOME239728_00060	GUT_GENOME239728_1	59059	Agathobacter_faecis	1.0	Chemotaxis protein PomA	9.5351085338297	Fiji	UHGG	N
GUT_GENOME239728_00061	GUT_GENOME239728_1	60261	Agathobacter_faecis	1.0	Motility protein B	9.053672946545602	Fiji	UHGG	N
GUT_GENOME239728_00062	GUT_GENOME239728_1	60511	Agathobacter_faecis	1.0	hypothetical protein	9.226778785653035	Fiji	UHGG	S
GUT_GENOME239728_00063	GUT_GENOME239728_1	61213	Agathobacter_faecis	1.0	Flagellar motor switch protein FliM	12.22927881995594	Fiji	UHGG	N
GUT_GENOME239728_00064	GUT_GENOME239728_1	62399	Agathobacter_faecis	1.0	hypothetical protein	10.047322302934235	Fiji	UHGG
GUT_GENOME239728_00065	GUT_GENOME239728_1	63292	Agathobacter_faecis	1.0	hypothetical protein	6.9996925986697285	Fiji	UHGG	N
GUT_GENOME239728_00071	GUT_GENOME239728_1	69560	Agathobacter_faecis	1.0	Flagellar biosynthesis protein FlhF	9.41496387004242	Fiji	UHGG
GUT_GENOME239728_00071	GUT_GENOME239728_1	69458	Agathobacter_faecis	2.0	Flagellar biosynthesis protein FlhF	18.541899358065976	France	UHGG
GUT_GENOME239728_00072	GUT_GENOME239728_1	70374	Agathobacter_faecis	1.0	Flagellum site-determining protein YlxH	8.079552086864927	Fiji	UHGG	D
GUT_GENOME239728_00073	GUT_GENOME239728_1	71147	Agathobacter_faecis	1.0	hypothetical protein	8.50110325480353	Fiji	UHGG
GUT_GENOME239728_00074	GUT_GENOME239728_1	71896	Agathobacter_faecis	1.0	Chemotaxis response regulator protein-glutamate methylesterase	9.085704166740852	Fiji	UHGG	NT	3.1.1.61
GUT_GENOME239728_00124	GUT_GENOME239728_1	120283	Agathobacter_faecis	3.0	Cardiolipin synthase	7.818378008375546	Estonia	UHGG	I	2.7.8.-
GUT_GENOME239728_00381	GUT_GENOME239728_1	374950	Agathobacter_faecis	2.0	hypothetical protein	6.469838463115054	Fiji	UHGG
GUT_GENOME239728_00390	GUT_GENOME239728_1	383838	Agathobacter_faecis	2.0	hypothetical protein	8.347302037036274	Fiji	UHGG
GUT_GENOME239728_00393	GUT_GENOME239728_1	388188	Agathobacter_faecis	2.0	hypothetical protein	8.975729714192967	Fiji	UHGG	NT
GUT_GENOME239728_00394	GUT_GENOME239728_1	388674	Agathobacter_faecis	2.0	hypothetical protein	10.787492377564153	Fiji	UHGG	G
GUT_GENOME239728_00573	GUT_GENOME239728_2	165697	Agathobacter_faecis	1.0	hypothetical protein	52.40340718674024	Austria	UHGG
GUT_GENOME239728_00573	GUT_GENOME239728_2	165736	Agathobacter_faecis	1.0	hypothetical protein	77.7400557698427	Sweden	UHGG
GUT_GENOME239728_00854	GUT_GENOME239728_3	126906	Agathobacter_faecis	1.0	Oligo-1%2C6-glucosidase	11.804747144069154	China	UHGG		3.2.1.10
GUT_GENOME239728_01346	GUT_GENOME239728_5	90662	Agathobacter_faecis	1.0	Prolipoprotein diacylglyceryl transferase	18.679083277989307	Israel	UHGG	S	2.4.99.-
GUT_GENOME239728_01346	GUT_GENOME239728_5	90662	Agathobacter_faecis	1.0	Prolipoprotein diacylglyceryl transferase	12.536194540041066	UK	UHGG	S	2.4.99.-
GUT_GENOME239728_01408	GUT_GENOME239728_5	156502	Agathobacter_faecis	1.0	putative endonuclease 4	8.988535391127181	Estonia	UHGG	L	3.1.21.2
GUT_GENOME239728_01409	GUT_GENOME239728_5	157404	Agathobacter_faecis	1.0	putative oxidoreductase	12.303017806559987	Denmark	UHGG	S	1.-.-.-
GUT_GENOME239728_01409	GUT_GENOME239728_5	156984	Agathobacter_faecis	1.0	putative oxidoreductase	30.11348312732095	Netherlands	UHGG	S	1.-.-.-
GUT_GENOME239728_01424	GUT_GENOME239728_5	175446	Agathobacter_faecis	2.0	hypothetical protein	6.643726670128263	Sweden	UHGG
GUT_GENOME239728_01435	GUT_GENOME239728_5	188509	Agathobacter_faecis	2.0	hypothetical protein	7.995437238871579	UK	UHGG
GUT_GENOME239728_01436	GUT_GENOME239728_5	189403	Agathobacter_faecis	2.0	ABC transporter ATP-binding protein YtrB	7.863635409095946	UK	UHGG	V
GUT_GENOME239728_01571	GUT_GENOME239728_6	104812	Agathobacter_faecis	1.0	hypothetical protein	28.402907702258293	France	UHGG	H
GUT_GENOME239728_01607	GUT_GENOME239728_6	145731	Agathobacter_faecis	2.0	hypothetical protein	8.124678857564458	Estonia	UHGG	N
GUT_GENOME239728_01615	GUT_GENOME239728_6	159136	Agathobacter_faecis	1.0	Phosphopentomutase	22.465546022395326	Mongolia_NW	UHGG	G	5.4.2.7
GUT_GENOME239728_01616	GUT_GENOME239728_6	159337	Agathobacter_faecis	1.0	Adenosine deaminase	24.60953122326618	Mongolia_NW	UHGG	F	3.5.4.4
GUT_GENOME266586_00483	GUT_GENOME266586_2	132143	CAG-180_sp000432435	1.0	hypothetical protein	158.04132889586904	Fiji	UHGG	S
GUT_GENOME266586_00483	GUT_GENOME266586_2	132156	CAG-180_sp000432435	1.0	hypothetical protein	75.79549840860697	Mongolia_NW	UHGG	S
GUT_GENOME266586_00655	GUT_GENOME266586_3	141838	CAG-180_sp000432435	2.0	hypothetical protein	8.45076196681812	China	UHGG	C
GUT_GENOME266586_00656	GUT_GENOME266586_3	143538	CAG-180_sp000432435	2.0	hypothetical protein	7.00404591635745	China	UHGG
GUT_GENOME266586_00783	GUT_GENOME266586_4	113129	CAG-180_sp000432435	2.0	hypothetical protein	6.337090483148154	Netherlands	UHGG
GUT_GENOME266586_00785	GUT_GENOME266586_4	113459	CAG-180_sp000432435	2.0	hypothetical protein	7.269668383069279	Netherlands	UHGG	S
[truncated: 170 more rows]
