# Supplementary material for: Gene-specific selective sweeps are pervasive across human gut microbiomes
Source: Nature. 2025 Dec 17;650(8102):710–7. doi: 10.1038/s41586-025-09798-y (PMC12916291; doi:10.1038/s41586-025-09798-y)
Supplement: Supplementary file 8 — Accessions for R. bromii isolates. [file 41586_2025_9798_MOESM8_ESM.txt]

Original_name	Genome_accession	MGnify_accession	Country
14207_7_95		MGYG-HGUT-00258	UK
14670_1_66		MGYG-HGUT-00258	UK
AF15-36	GCA_003464295	MGYG-HGUT-00258	China
AF16-40	GCA_003461485	MGYG-HGUT-00258	China
AF17-11	GCA_003461435	MGYG-HGUT-00258	China
AF21-10LB	GCA_003459405	MGYG-HGUT-00258	China
AF25-7LB	GCA_003458325	MGYG-HGUT-00258	China
AF37-3AC	GCA_003460445	MGYG-HGUT-00258	China
AF42-10	GCA_003435865	MGYG-HGUT-00258	China
AF43-11	GCA_003435955	MGYG-HGUT-00258	China
AM28-29LB	GCA_003462185	MGYG-HGUT-00258	China
AM31-32	GCA_003462025	MGYG-HGUT-00258	China
AM32-13AC	GCA_003469265	MGYG-HGUT-00258	China
AM34-10LB	GCA_003461985	MGYG-HGUT-00258	China
AM36-18	GCA_003461945	MGYG-HGUT-00258	China
AM46-2BH	GCA_003466725	MGYG-HGUT-00258	China
CF01-14	GCA_003463575	MGYG-HGUT-00258	China
PATRIC_40518_12	40518.12	MGYG-HGUT-00258	UK
PATRIC_40518_14	40518.14	MGYG-HGUT-00258	Ecuador
PATRIC_657321_5	657321.5	MGYG-HGUT-00258
TF12-19AC	GCA_003462345	MGYG-HGUT-00258	China
TM09-18AC	GCA_003466225	MGYG-HGUT-00258	China
TM09-5AC	GCA_003466205	MGYG-HGUT-00258	China
TM10-21	GCA_003466165	MGYG-HGUT-00258	China
